# Supplementary material for: Pan-Cancer Analysis of Prognostic and Immune Infiltrates for CXCs
Source: Cancers (Basel). 2021 Aug 18;13(16):4153. doi: 10.3390/cancers13164153 (PMC8392715; doi:10.3390/cancers13164153)
Supplement: Supplementary file 1 [file cancers-13-04153-s001.zip › Supplementary material/Material S3. MiRNAs predicted binding to CXCL8 and 10 by miRWalk database/CXCL10_miRNA-Targets.xlsx]

## Sheet: Sheet1
mirnaid	refseqid	genesymbol	start	end	bindingp	energy	seed	accessibility	au	phylopstem	phylopflank	me	number_of_pairings	binding_region_length	longest_consecutive_pairings	position	validated	TargetScan	miRDB
hsa-let-7b-5p	NM_001565	CXCL10	443	464	0.923077	-27.1	1	0.00046165	0.471	0.621636	0.0207279	-11.2074	18	21	10	3UTR		0	0
hsa-let-7d-5p	NM_001565	CXCL10	780	805	0.846154	-17.7	1	0.00860131	0.676	0.120893	0.467016	-6.23647	19	25	9	3UTR		0	0
hsa-miR-19b-1-5p	NM_001565	CXCL10	665	684	0.923077	-17.8	0	0.0223831	0.559	0.405639	0.41674	-16.4234	14	19	7	3UTR		0	0
hsa-miR-20a-5p	NM_001565	CXCL10	617	645	0.846154	-19.2	1	0.0287599	0.588	-0.118816	0.54483	-8.4155	18	28	8	3UTR		0	0
hsa-miR-23a-5p	NM_001565	CXCL10	808	858	0.846154	-27.6	1	0.000859186	0.515	0.944617	0.606043	-3.79332	17	23	8	3UTR		0	0
hsa-miR-23a-3p	NM_001565	CXCL10	620	638	0.846154	-17.3	1	0.079181	0.603	-0.111377	0.56307	-6.74759	12	18	8	3UTR		0	0
hsa-miR-92a-2-5p	NM_001565	CXCL10	608	624	1	-18.7	1	0.0900066	0.603	0.705361	0.382819	-6.23647	15	16	15	3UTR		0	0
hsa-miR-93-3p	NM_001565	CXCL10	647	669	0.923077	-20.9	1	0.000117761	0.603	0.838058	0.390148	-3.79332	18	22	9	3UTR		0	0
hsa-miR-96-5p	NM_001565	CXCL10	413	434	0.923077	-18.5	1	0.0042684	0.471	-0.420951	0.250974	-8.72555	17	21	9	3UTR		0	0
hsa-miR-100-3p	NM_001565	CXCL10	1067	1087	0.923077	-17.2	1	0.0430066	0.735	1.39557	0.893284	-7.09101	16	20	9	3UTR		0	0
hsa-miR-107	NM_001565	CXCL10	540	564	0.846154	-19.1	1	0.0259352	0.574	0.39139	0.228299	-19.1468	14	24	8	3UTR		0	0
hsa-miR-196a-5p	NM_001565	CXCL10	433	463	0.923077	-19.2	1	0.000483086	0.471	0.635591	0.0364265	-7.87558	17	19	17	3UTR		0	0
hsa-miR-197-5p	NM_001565	CXCL10	829	849	1	-30.1	1	0.00556575	0.5	1.50527	0.796196	-13.0508	18	20	11	3UTR		0	0
hsa-miR-198	NM_001565	CXCL10	727	748	0.846154	-18.1	1	0.000513379	0.632	0.313382	0.153084	-7.31226	18	21	10	3UTR		0	0
hsa-miR-208a-5p	NM_001565	CXCL10	619	644	0.846154	-17.5	1	0.0365041	0.603	0.170446	0.644448	-10.1404	13	25	6	3UTR		0	0
hsa-miR-148a-5p	NM_001565	CXCL10	740	759	0.846154	-17.4	1	0.000299408	0.662	0.272377	0.0624918	-12.4177	15	19	8	3UTR		0	0
hsa-miR-30c-2-3p	NM_001565	CXCL10	427	469	0.923077	-21.6	1	0.00176304	0.471	0.437905	0.0311937	-7.62914	16	19	10	3UTR		0	0
hsa-miR-139-3p	NM_001565	CXCL10	414	467	0.923077	-28.8	1	0.000138876	0.485	-0.438892	0.198645	-5.33701	18	23	6	3UTR		0	0
hsa-miR-34a-5p	NM_001565	CXCL10	443	462	0.846154	-21.2	1	0.000567587	0.485	0.461162	-0.038578	-11.4783	15	19	6	3UTR		0	1
hsa-miR-183-5p	NM_001565	CXCL10	616	659	0.846154	-17.8	1	4.54814e-06	0.544	0.37292	0.504831	-4.17062	15	19	9	3UTR		0	0
hsa-miR-204-3p	NM_001565	CXCL10	693	710	0.846154	-19.3	1	0.29726	0.559	0.263408	0.397054	-12.4177	13	17	8	3UTR		0	0
hsa-miR-205-3p	NM_001565	CXCL10	632	653	0.923077	-18	1	8.51551e-05	0.544	0.0130122	0.564512	-4.76182	13	15	13	3UTR		0	0
hsa-miR-214-5p	NM_001565	CXCL10	897	912	0.923077	-15.5	0	0.000112067	0.691	1.24826	1.47698	-19.1464	13	15	8	3UTR		0	0
hsa-miR-216a-3p	NM_001565	CXCL10	844	858	1	-17.3	0	0.000859186	0.515	0.918181	1.10385	-15.2093	12	14	7	3UTR		0	0
hsa-miR-218-1-3p	NM_001565	CXCL10	531	553	0.846154	-18.1	1	0.00138128	0.559	0.403019	0.241381	-6.98341	15	22	6	3UTR		0	0
hsa-miR-219a-1-3p	NM_001565	CXCL10	666	686	0.846154	-19.1	1	0.089381	0.544	0.254439	0.423736	-11.3547	16	20	8	3UTR		0	0
hsa-miR-223-5p	NM_001565	CXCL10	508	527	0.846154	-19.4	1	0.0221139	0.632	0.209209	0.130618	-8.16179	17	19	12	3UTR		0	0
hsa-miR-224-5p	NM_001565	CXCL10	438	459	0.923077	-17.3	1	0.000342413	0.456	0.167124	0.0268329	-11.886	17	21	11	3UTR		0	0
hsa-let-7g-5p	NM_001565	CXCL10	953	977	0.923077	-17.8	1	0.0106394	0.75	1.76621	0.937914	-12.5206	18	24	11	3UTR		0	0
hsa-let-7g-3p	NM_001565	CXCL10	866	882	0.846154	-15.5	1	0.0070441	0.544	0.532494	1.34064	-7.47102	12	16	8	3UTR		0	1
hsa-let-7i-5p	NM_001565	CXCL10	425	464	0.923077	-20.9	1	0.00046165	0.471	0.182075	0.0503809	-7.86061	17	22	8	3UTR		0	0
hsa-miR-23b-5p	NM_001565	CXCL10	831	859	0.923077	-18.6	1	0.000852372	0.515	1.0356	0.919078	-5.76291	13	24	8	3UTR		0	0
hsa-miR-23b-5p	NM_001565	CXCL10	551	571	0.923077	-18.1	1	0.0780636	0.574	-0.0272402	0.275394	-10.4084	17	20	13	3UTR		0	0
hsa-miR-23b-3p	NM_001565	CXCL10	620	638	0.846154	-17.3	1	0.079181	0.603	-0.111377	0.56307	-6.74759	12	18	8	3UTR		0	0
hsa-miR-27b-5p	NM_001565	CXCL10	532	567	0.923077	-21.7	1	0.138352	0.574	0.276765	0.204751	-7.38222	18	22	9	3UTR		0	1
hsa-miR-30b-3p	NM_001565	CXCL10	834	850	0.846154	-17.1	1	0.0047997	0.5	0.585495	0.92446	-8.66231	12	16	7	3UTR		0	1
hsa-miR-125b-1-3p	NM_001565	CXCL10	430	468	0.846154	-25.4	1	0.000163322	0.485	0.236584	0.0329378	-8.40165	17	38	10	3UTR		0	0
hsa-miR-125b-1-3p	NM_001565	CXCL10	843	858	1	-22.6	1	0.000859186	0.515	0.911006	1.13255	-11.1132	14	15	14	3UTR		0	0
hsa-miR-125b-1-3p	NM_001565	CXCL10	657	681	0.846154	-20	1	0.00110713	0.559	0.372212	0.185346	-4.957	19	24	7	3UTR		0	0
hsa-miR-128-1-5p	NM_001565	CXCL10	420	464	0.846154	-19.7	1	0.00046165	0.471	0.145009	0.106198	-5.33701	18	44	8	3UTR		0	0
hsa-miR-135a-5p	NM_001565	CXCL10	477	503	0.846154	-18.9	1	0.0322645	0.618	0.0948604	0.248358	-6.23647	19	26	11	3UTR		0	1
hsa-miR-135a-2-3p	NM_001565	CXCL10	821	849	1	-22.4	1	0.00556575	0.5	1.04043	0.823104	-13.6656	17	28	7	3UTR		0	1
hsa-miR-137-5p	NM_001565	CXCL10	840	858	1	-24.2	1	0.000859186	0.515	0.66191	1.18816	-9.04737	15	18	7	3UTR		0	0
hsa-miR-140-3p	NM_001565	CXCL10	616	626	0.846154	-16.6	1	0.0483131	0.603	0.806142	0.392103	-14.6341	9	10	9	3UTR		0	0
hsa-miR-143-5p	NM_001565	CXCL10	403	448	0.923077	-25.1	1	0.000119853	0.426	-0.121432	0.0904994	-6.9696	21	45	11	3UTR		0	0
hsa-miR-143-3p	NM_001565	CXCL10	412	436	0.884615	-20.2	0	0.00578983	0.471	-0.1592	0.216961	-15.5666	15	24	11	3UTR		0	0
hsa-miR-152-5p	NM_001565	CXCL10	718	769	0.846154	-19.9	1	0.0289434	0.676	-0.176096	0.357588	-4.79441	20	30	8	3UTR		0	0
hsa-miR-152-5p	NM_001565	CXCL10	997	1018	0.846154	-15.5	1	4.97949e-05	0.75	1.57295	0.899878	-7.78178	17	21	14	3UTR		0	0
hsa-miR-191-5p	NM_001565	CXCL10	735	750	0.846154	-18.4	1	0.000448225	0.647	-0.0658998	0.256233	-14.9547	14	15	14	3UTR		0	0
hsa-miR-191-3p	NM_001565	CXCL10	409	431	0.846154	-20.6	1	0.00472203	0.485	-0.352841	0.190796	-9.06111	18	22	10	3UTR		0	0
hsa-miR-125a-3p	NM_001565	CXCL10	531	552	1	-19.6	1	0.00064423	0.559	0.187059	0.232659	-11.6382	14	21	5	3UTR		0	0
hsa-miR-125b-2-3p	NM_001565	CXCL10	844	875	0.846154	-19.5	1	0.0040775	0.529	0.992329	1.26889	-13.6656	16	31	9	3UTR		0	0
hsa-miR-127-5p	NM_001565	CXCL10	850	870	0.846154	-17.1	1	0.015478	0.529	1.56398	1.04644	-16.2654	13	20	7	3UTR		0	0
hsa-miR-134-3p	NM_001565	CXCL10	437	454	1	-17.7	1	0.000764591	0.471	0.269289	0.00764569	-4.76182	13	17	5	3UTR		0	0
hsa-miR-149-3p	NM_001565	CXCL10	425	468	1	-24.5	1	0.000163322	0.485	0.167124	0.0268329	-7.73113	15	21	7	3UTR		0	0
hsa-miR-150-3p	NM_001565	CXCL10	735	755	1	-17.6	1	0.000258964	0.647	0.439807	0.0508315	-8.65174	18	20	11	3UTR		0	0
hsa-miR-185-5p	NM_001565	CXCL10	437	469	1	-22.5	1	0.00176304	0.471	0.914677	0.0250886	-9.26849	17	20	14	3UTR		0	0
hsa-miR-188-5p	NM_001565	CXCL10	694	721	0.923077	-19.1	1	0.0010036	0.588	0.320215	0.267201	-8.4925	16	22	10	3UTR		0	0
hsa-miR-188-5p	NM_001565	CXCL10	831	855	0.846154	-18.3	1	0.00037908	0.515	0.00585571	0.922666	-6.19951	17	24	7	3UTR		0	0
hsa-miR-188-3p	NM_001565	CXCL10	1070	1095	0.923077	-17.2	1	0.000706788	0.735	1.33599	0.980113	-13.6656	11	13	11	3UTR		0	0
hsa-miR-193a-5p	NM_001565	CXCL10	839	859	1	-23	1	0.000852372	0.515	1.47628	1.05272	-8.7403	17	20	9	3UTR		0	0
hsa-miR-194-5p	NM_001565	CXCL10	463	526	0.961538	-24.3	1	0.013848	0.647	0.089046	0.108815	-5.48126	20	51	11	3UTR		0	0
hsa-miR-206	NM_001565	CXCL10	445	483	1	-19.8	1	0.00708865	0.544	0.226928	-0.0394501	-10.7891	16	19	11	3UTR		0	0
hsa-miR-155-5p	NM_001565	CXCL10	473	490	0.846154	-15.7	1	0.00429504	0.559	0.123931	0.140212	-9.04649	16	17	16	3UTR		0	0
hsa-miR-30c-1-3p	NM_001565	CXCL10	451	469	1	-19.5	1	0.00176304	0.471	0.519305	0.0782896	-11.254	15	18	9	3UTR		0	0
hsa-miR-302a-3p	NM_001565	CXCL10	403	418	0.923077	-16.5	1	0.00291059	0.544	-0.171767	0.0782895	-15.0393	14	15	14	3UTR		0	0
hsa-miR-302a-3p	NM_001565	CXCL10	446	490	0.846154	-17.7	1	0.00429504	0.559	0.10732	0.0381709	-9.06122	16	23	11	3UTR		0	0
hsa-miR-219a-2-3p	NM_001565	CXCL10	480	506	1	-19.4	1	0.0243601	0.632	0.119281	0.252719	-6.24613	15	18	10	3UTR		0	1
hsa-miR-34b-5p	NM_001565	CXCL10	452	463	0.923077	-16.2	1	0.000483086	0.471	0.386407	-0.0159022	-11.311	9	11	7	3UTR		0	0
hsa-miR-34c-5p	NM_001565	CXCL10	552	573	1	-22.3	1	0.0645723	0.559	0.139436	0.297198	-10.3164	19	21	13	3UTR		0	1
hsa-miR-34c-5p	NM_001565	CXCL10	793	841	0.846154	-18.8	1	0.00599858	0.559	0.73118	0.599764	-4.84971	18	48	7	3UTR		0	1
hsa-miR-299-3p	NM_001565	CXCL10	867	884	0.846154	-15.8	1	0.00794917	0.559	1.33975	1.42316	-8.10843	16	17	16	3UTR		0	0
hsa-miR-99b-3p	NM_001565	CXCL10	441	461	0.820513	-24.5	1	0.00114791	0.471	0.463845	0.0399151	-11.2017	16	20	6	3UTR		0	0
hsa-miR-296-5p	NM_001565	CXCL10	823	858	0.923077	-18.3	1	0.000859186	0.515	1.65624	0.658963	-15.3783	7	9	7	3UTR		0	1
hsa-miR-296-3p	NM_001565	CXCL10	452	476	0.923077	-23.7	1	0.00293273	0.515	0.123932	-0.0124136	-8.66331	19	24	10	3UTR		0	0
hsa-miR-296-3p	NM_001565	CXCL10	826	847	1	-21.4	1	0.00471652	0.5	1.90482	0.717264	-7.7949	17	21	11	3UTR		0	0
hsa-miR-362-5p	NM_001565	CXCL10	696	722	0.846154	-20.2	1	0.0010289	0.603	-0.272966	0.359382	-9.2861	18	26	10	3UTR		0	0
hsa-miR-365a-5p	NM_001565	CXCL10	812	858	1	-24.7	1	0.000859186	0.515	1.265	0.69215	-7.91236	18	26	8	3UTR		0	0
hsa-miR-302c-5p	NM_001565	CXCL10	1136	1182	0.846154	-17.7	1	0.00464523	0.75	0	0	-3.93757	18	46	10	3UTR		0	0
hsa-miR-376c-5p	NM_001565	CXCL10	575	594	0.923077	-17.5	1	0.0117994	0.588	0.313865	0.189924	-3.93757	16	19	10	3UTR		0	0
hsa-miR-370-3p	NM_001565	CXCL10	822	856	0.923077	-21.8	1	0.000379749	0.515	2.46811	0.731616	-13.5374	16	20	12	3UTR		0	0
hsa-miR-370-3p	NM_001565	CXCL10	616	629	1	-20.1	1	0.0453353	0.603	0.693733	0.427075	-6.74759	12	13	12	3UTR		0	0
hsa-miR-371a-5p	NM_001565	CXCL10	427	445	0.923077	-17.9	1	3.55189e-05	0.456	0.0215995	0.145445	-9.64415	15	18	12	3UTR		0	0
hsa-miR-372-5p	NM_001565	CXCL10	639	652	0.846154	-17.6	1	0.000123058	0.559	0.276764	0.606375	-9.9289	12	13	12	3UTR		0	0
hsa-miR-375-5p	NM_001565	CXCL10	736	753	0.846154	-15.4	1	0.000331289	0.647	0.0981137	0.136042	-11.222	12	17	7	3UTR		0	0
hsa-miR-377-5p	NM_001565	CXCL10	446	465	0.846154	-19.9	1	0.000550718	0.471	0.436243	0.00764566	-8.30604	15	19	6	3UTR		0	0
hsa-miR-381-5p	NM_001565	CXCL10	449	464	0.846154	-17.9	1	0.00046165	0.471	0.0275805	-0.0211351	-10.3957	13	15	8	3UTR		0	0
hsa-miR-381-3p	NM_001565	CXCL10	449	463	0.846154	-18.6	0	0.000483086	0.471	-0.0970117	-0.0167743	-20.6901	13	14	13	3UTR		0	0
hsa-miR-330-3p	NM_001565	CXCL10	1084	1114	1	-18.3	1	0.0100416	0.706	1.20094	0.96992	-13.1068	16	30	7	3UTR		0	0
hsa-miR-328-5p	NM_001565	CXCL10	458	478	0.923077	-24.6	1	0.00396059	0.515	0.00764566	0.0617189	-8.85129	14	20	8	3UTR		0	0
hsa-miR-342-5p	NM_001565	CXCL10	420	465	1	-18.9	1	0.000550718	0.471	0.0215995	0.145445	-5.18008	15	18	9	3UTR		0	0
hsa-miR-337-5p	NM_001565	CXCL10	566	591	1	-21.9	1	0.000139155	0.632	0.418524	0.312024	-8.66331	18	25	9	3UTR		0	0
hsa-miR-323a-5p	NM_001565	CXCL10	808	835	0.923077	-21.5	1	0.0138541	0.544	1.06618	0.626673	-7.68219	17	27	8	3UTR		0	0
hsa-miR-326	NM_001565	CXCL10	849	859	0.846154	-17.4	1	0.000852372	0.515	1.47628	1.05272	-11.3719	9	10	9	3UTR		0	0
hsa-miR-151a-3p	NM_001565	CXCL10	845	871	0.923077	-19.2	1	0.0222225	0.515	1.03361	1.15677	-9.54656	16	26	10	3UTR		0	0
hsa-miR-135b-5p	NM_001565	CXCL10	477	503	0.846154	-18.8	1	0.0322645	0.618	0.0541602	0.205623	-7.09331	19	26	8	3UTR		0	1
hsa-miR-135b-3p	NM_001565	CXCL10	464	483	0.923077	-18.3	1	0.00708865	0.544	0.0774171	0.154166	-12.6411	16	19	11	3UTR		0	1
hsa-miR-331-5p	NM_001565	CXCL10	826	880	0.846154	-20.4	1	0.00614055	0.544	0.714873	0.874231	-6.84241	16	37	6	3UTR		0	0
hsa-miR-339-5p	NM_001565	CXCL10	532	582	0.923077	-19.1	1	2.05949e-05	0.588	0.251846	0.186436	-9.68273	13	16	7	3UTR		0	0
hsa-miR-339-3p	NM_001565	CXCL10	623	656	0.846154	-20.8	1	3.55603e-06	0.544	-0.535023	0.56325	-11.4183	14	18	9	3UTR		0	0
hsa-miR-345-3p	NM_001565	CXCL10	851	874	0.923077	-21.8	1	0.00366853	0.515	1.25902	1.11461	-4.99396	17	23	6	3UTR		0	0
hsa-miR-196b-5p	NM_001565	CXCL10	445	463	0.923077	-18.9	1	0.000483086	0.471	0.27898	-0.0525324	-7.35355	17	18	17	3UTR		0	0
hsa-miR-423-3p	NM_001565	CXCL10	834	875	0.846154	-19.6	1	0.0040775	0.529	0.832074	0.926254	-10.8269	20	41	9	3UTR		0	0
hsa-miR-18b-5p	NM_001565	CXCL10	953	984	0.846154	-18.3	1	0.0623713	0.721	1.62139	1.09732	-9.54656	17	31	9	3UTR		0	0
hsa-miR-18b-3p	NM_001565	CXCL10	404	429	1	-21.5	0	0.00443186	0.5	0.077417	0.111431	-17.9033	15	25	9	3UTR		0	0
hsa-miR-433-3p	NM_001565	CXCL10	833	859	0.846154	-20.4	0	0.000852372	0.515	0.567374	0.902933	-17.1102	11	14	9	3UTR		0	0
hsa-miR-409-3p	NM_001565	CXCL10	742	762	0.923077	-18.1	1	0.0163207	0.676	0.078637	0.138732	-13.6655	17	20	15	3UTR		0	0
hsa-miR-412-5p	NM_001565	CXCL10	519	540	0.846154	-15.6	1	0.008415	0.618	0.230915	0.0416593	-10.1389	17	21	8	3UTR		0	0
hsa-miR-483-5p	NM_001565	CXCL10	830	849	0.923077	-18.9	1	0.00556575	0.5	0.723415	1.03389	-16.7801	13	19	7	3UTR		0	0
hsa-miR-485-5p	NM_001565	CXCL10	438	465	1	-18.3	1	0.000550718	0.471	0.635591	0.0364265	-6.21671	15	20	10	3UTR		0	0
hsa-miR-486-5p	NM_001565	CXCL10	850	905	0.807692	-19.5	1	0.00273432	0.647	1.40979	1.28503	-6.25121	18	55	9	3UTR		0	0
hsa-miR-486-5p	NM_001565	CXCL10	739	764	0.923077	-17.5	1	0.0149708	0.662	0.272378	0.14232	-13.8944	15	25	8	3UTR		0	0
hsa-miR-488-5p	NM_001565	CXCL10	646	669	0.923077	-18.8	1	0.000117761	0.603	1.57685	0.404495	-7.8837	16	23	11	3UTR		0	0
hsa-miR-491-5p	NM_001565	CXCL10	820	858	0.923077	-20.9	1	0.000859186	0.515	1.17041	0.854497	-12.9166	16	38	9	3UTR		0	0
hsa-miR-511-5p	NM_001565	CXCL10	953	974	0.846154	-18.5	1	0.000685569	0.765	2.49681	0.949574	-9.27815	16	21	8	3UTR		0	0
hsa-miR-202-3p	NM_001565	CXCL10	810	825	0.923077	-17	1	0.0519507	0.559	0.272378	0.711883	-6.34001	13	15	7	3UTR		0	0
hsa-miR-493-3p	NM_001565	CXCL10	621	675	0.923077	-21.7	1	0.000523692	0.574	0.409528	0.441059	-7.91236	20	54	8	3UTR		0	0
hsa-miR-493-3p	NM_001565	CXCL10	434	462	1	-19.1	1	0.000567587	0.485	0.123932	0.0460201	-9.62539	16	22	12	3UTR		0	0
hsa-miR-432-3p	NM_001565	CXCL10	823	845	0.846154	-18.6	1	0.0124215	0.515	0.559402	0.907418	-12.3711	13	22	7	3UTR		0	0
hsa-miR-432-3p	NM_001565	CXCL10	478	502	0.846154	-17.2	1	0.0213708	0.632	0.112303	0.253591	-12.3713	14	24	8	3UTR		0	0
hsa-miR-494-5p	NM_001565	CXCL10	807	835	0.846154	-16.9	1	0.0138541	0.544	0.282629	0.676005	-13.0904	11	17	7	3UTR		0	0
hsa-miR-193b-5p	NM_001565	CXCL10	839	858	0.846154	-20.1	1	0.000859186	0.515	1.56398	1.04644	-9.75973	15	19	7	3UTR		0	0
hsa-miR-193b-5p	NM_001565	CXCL10	707	770	0.846154	-17.4	1	0.0390024	0.662	-0.191275	0.443695	-4.76182	18	24	13	3UTR		0	0
hsa-miR-497-5p	NM_001565	CXCL10	440	461	1	-19.3	1	0.00114791	0.471	0.593728	0.00502927	-11.3379	16	21	10	3UTR		1	0
hsa-miR-498-5p	NM_001565	CXCL10	600	628	0.923077	-17.8	0	0.043055	0.603	0.140211	0.317327	-15.7996	12	16	7	3UTR		0	0
hsa-miR-498-3p	NM_001565	CXCL10	600	656	0.923077	-25.3	1	3.55603e-06	0.544	-0.114455	0.378106	-7.78178	16	21	8	3UTR		0	0
hsa-miR-520e-5p	NM_001565	CXCL10	450	471	0.807692	-20.2	1	0.0071329	0.485	0.272778	-0.0961396	-19.8372	15	21	10	3UTR		0	0
hsa-miR-515-3p	NM_001565	CXCL10	639	656	0.846154	-18.1	1	3.55603e-06	0.544	0.85137	0.455626	-12.4965	14	17	8	3UTR		0	0
hsa-miR-519e-3p	NM_001565	CXCL10	639	656	0.846154	-17.7	1	3.55603e-06	0.544	0.85137	0.455626	-12.4965	14	17	8	3UTR		0	0
hsa-miR-519c-5p	NM_001565	CXCL10	405	446	0.846154	-18	1	7.6487e-05	0.441	-0.100388	0.130618	-9.55161	18	41	9	3UTR		0	0
hsa-miR-520a-5p	NM_001565	CXCL10	470	487	1	-19.8	1	0.00219687	0.559	-0.153701	0.154166	-4.90607	14	17	8	3UTR		0	0
hsa-miR-520a-5p	NM_001565	CXCL10	1135	1152	0.846154	-19.4	1	0.00193005	0.721	0.456748	0.769198	-8.16179	16	17	16	3UTR		0	0
hsa-miR-526b-5p	NM_001565	CXCL10	405	442	1	-18.1	1	2.09808e-05	0.441	-0.100388	0.130618	-9.55161	18	37	9	3UTR		0	0
hsa-miR-519b-5p	NM_001565	CXCL10	405	446	0.846154	-18	1	7.6487e-05	0.441	-0.100388	0.130618	-9.55161	18	41	9	3UTR		0	0
hsa-miR-525-3p	NM_001565	CXCL10	639	656	0.846154	-20	1	3.55603e-06	0.544	0.85137	0.455626	-12.7428	14	17	8	3UTR		0	0
hsa-miR-525-3p	NM_001565	CXCL10	406	417	0.846154	-16.5	0	0.00313098	0.544	0.258823	0.106198	-15.5666	10	11	10	3UTR		0	0
hsa-miR-523-5p	NM_001565	CXCL10	405	446	0.846154	-18	1	7.6487e-05	0.441	-0.100388	0.130618	-9.55161	18	41	9	3UTR		0	0
hsa-miR-523-3p	NM_001565	CXCL10	548	591	0.846154	-21	1	0.000139155	0.632	0.017613	0.303303	-8.66331	20	26	11	3UTR		0	0
hsa-miR-518f-5p	NM_001565	CXCL10	410	446	0.846154	-18.2	1	7.6487e-05	0.441	-0.0755436	0.185563	-9.55161	18	36	9	3UTR		0	0
hsa-miR-518f-5p	NM_001565	CXCL10	451	487	1	-16.2	1	0.00219687	0.559	0.212309	-0.033345	-5.76291	13	17	7	3UTR		0	0
hsa-miR-526a-5p	NM_001565	CXCL10	405	446	0.846154	-18.4	1	7.6487e-05	0.441	-0.100388	0.130618	-9.55161	18	41	9	3UTR		0	0
hsa-miR-520c-5p	NM_001565	CXCL10	405	446	0.846154	-18.4	1	7.6487e-05	0.441	-0.100388	0.130618	-9.55161	18	41	9	3UTR		0	0
hsa-miR-518c-5p	NM_001565	CXCL10	405	457	0.846154	-21	1	0.00085296	0.456	-0.100388	0.130618	-8.85129	20	52	9	3UTR		0	0
hsa-miR-517-5p	NM_001565	CXCL10	413	445	1	-24.6	1	3.55189e-05	0.456	-0.364469	0.19254	-9.69585	17	21	12	3UTR		0	0
hsa-miR-519d-5p	NM_001565	CXCL10	449	487	0.846154	-22.2	1	0.00219687	0.559	0.195726	0.0512532	-5.33701	21	38	8	3UTR		0	0
hsa-miR-519d-5p	NM_001565	CXCL10	427	445	0.961538	-19.6	1	3.55189e-05	0.456	-0.000107333	0.140212	-10.7522	14	18	9	3UTR		0	0
hsa-miR-520g-3p	NM_001565	CXCL10	403	418	0.923077	-17.5	0	0.00291059	0.544	0.26136	0.100093	-15.5666	11	13	11	3UTR	MIRT540519	0	0
hsa-miR-518e-5p	NM_001565	CXCL10	405	446	0.846154	-18	1	7.6487e-05	0.441	-0.100388	0.130618	-9.55161	18	41	9	3UTR		0	0
hsa-miR-518d-5p	NM_001565	CXCL10	405	446	0.846154	-18.4	1	7.6487e-05	0.441	-0.100388	0.130618	-9.55161	18	41	9	3UTR		0	0
hsa-miR-522-5p	NM_001565	CXCL10	405	446	0.846154	-18	1	7.6487e-05	0.441	-0.100388	0.130618	-9.55161	18	41	9	3UTR		0	0
hsa-miR-519a-5p	NM_001565	CXCL10	405	446	0.846154	-18	1	7.6487e-05	0.441	-0.100388	0.130618	-9.55161	18	41	9	3UTR		0	0
hsa-miR-504-3p	NM_001565	CXCL10	675	709	0.846154	-23.4	1	0.304375	0.559	0.896342	0.114336	-6.25121	18	34	8	3UTR		0	0
hsa-miR-504-3p	NM_001565	CXCL10	613	631	0.846154	-20.5	1	0.0524071	0.603	0.286732	0.445953	-7.80367	15	18	6	3UTR		0	0
hsa-miR-504-3p	NM_001565	CXCL10	458	477	0.923077	-20.3	1	0.00363162	0.5	-0.39105	0.130619	-9.45357	14	19	7	3UTR		0	0
hsa-miR-505-5p	NM_001565	CXCL10	786	835	0.923077	-21.3	1	0.0138541	0.544	0.479672	0.675108	-5.22701	18	24	6	3UTR		0	0
hsa-miR-505-5p	NM_001565	CXCL10	414	462	0.923077	-22	1	0.000567587	0.485	-0.466801	0.19254	-7.80875	16	37	10	3UTR		0	0
hsa-miR-507	NM_001565	CXCL10	639	655	0.923077	-18.8	1	5.26154e-06	0.544	0.903331	0.461904	-12.8934	13	16	7	3UTR		0	0
hsa-miR-508-5p	NM_001565	CXCL10	1133	1152	0.846154	-19.1	1	0.00193005	0.721	0.276313	0.707306	-9.09311	15	19	8	3UTR		0	0
hsa-miR-508-3p	NM_001565	CXCL10	765	794	0.923077	-19.9	1	0.0359999	0.721	0.248458	0.388981	-3.93757	17	20	9	3UTR		0	0
hsa-miR-509-3p	NM_001565	CXCL10	872	896	1	-17.6	1	0.167187	0.662	1.12548	1.44559	-11.3968	17	24	9	3UTR		0	0
hsa-miR-510-5p	NM_001565	CXCL10	532	577	1	-22.2	1	0.000213118	0.603	0.180023	0.26929	-4.957	15	19	7	3UTR		0	0
hsa-miR-510-5p	NM_001565	CXCL10	1134	1151	0.923077	-20.2	1	0.00370022	0.721	0.531709	0.919961	-7.24999	15	17	11	3UTR		0	0
hsa-miR-455-5p	NM_001565	CXCL10	712	724	1	-17.5	1	0.00137179	0.588	0.109297	0.380909	-7.48304	11	12	11	3UTR		0	0
hsa-miR-487b-3p	NM_001565	CXCL10	657	683	1	-21.6	0	0.00327948	0.559	0.279931	0.272627	-17.1102	14	21	8	3UTR		0	0
hsa-miR-571	NM_001565	CXCL10	446	464	0.923077	-18.3	1	0.00046165	0.471	0.537911	-0.0752081	-10.9702	15	18	9	3UTR		0	0
hsa-miR-574-5p	NM_001565	CXCL10	1067	1088	0.846154	-17.5	1	0.0441201	0.735	1.69651	0.85157	-7.37318	17	21	10	3UTR		0	0
hsa-miR-574-5p	NM_001565	CXCL10	878	901	0.846154	-17.4	1	0.0620569	0.647	1.72707	1.35589	-10.5968	18	23	8	3UTR		0	0
hsa-miR-550a-5p	NM_001565	CXCL10	851	875	0.923077	-22	1	0.0040775	0.529	0.982761	1.17561	-11.3217	18	24	10	3UTR		0	0
hsa-miR-550a-5p	NM_001565	CXCL10	657	725	0.846154	-21	1	0.00116123	0.588	0.461942	0.15485	-3.93757	21	68	8	3UTR		0	0
hsa-miR-550a-5p	NM_001565	CXCL10	560	578	1	-19.7	1	0.000198861	0.588	-0.281408	0.284116	-10.603	14	18	7	3UTR		0	0
hsa-miR-597-3p	NM_001565	CXCL10	512	540	0.923077	-18.6	1	0.008415	0.618	0.343214	0.187308	-5.83853	20	28	7	3UTR		0	0
hsa-miR-601	NM_001565	CXCL10	829	857	0.846154	-18.7	1	0.00045854	0.515	0.85091	0.960337	-7.14013	18	28	6	3UTR		0	0
hsa-miR-608	NM_001565	CXCL10	449	479	0.884615	-26.5	1	0.00429539	0.529	0.413194	-0.033345	-8.51906	21	30	5	3UTR		0	0
hsa-miR-610	NM_001565	CXCL10	621	644	0.846154	-19	1	0.0365041	0.603	0.269289	0.447629	-13.8222	15	23	8	3UTR		0	0
hsa-miR-612	NM_001565	CXCL10	638	684	0.923077	-24.5	1	0.0223831	0.559	0.451767	0.388853	-6.78424	22	38	6	3UTR	MIRT540511	0	0
hsa-miR-615-5p	NM_001565	CXCL10	840	858	0.846154	-19.1	1	0.000859186	0.515	1.56398	1.04644	-8.45714	14	18	7	3UTR		0	0
hsa-miR-616-3p	NM_001565	CXCL10	835	875	1	-21.4	1	0.0040775	0.529	1.04176	0.858982	-3.93757	19	23	12	3UTR		0	0
hsa-miR-622	NM_001565	CXCL10	812	832	1	-18.5	1	0.0281776	0.559	1.0019	0.564783	-6.24644	17	20	12	3UTR		0	0
hsa-miR-629-5p	NM_001565	CXCL10	843	859	0.846154	-21.2	1	0.000852372	0.515	0.682412	1.15228	-9.0374	14	16	7	3UTR		0	0
hsa-miR-33b-3p	NM_001565	CXCL10	639	656	0.923077	-20.4	1	3.55603e-06	0.544	0.668671	0.475685	-7.87558	14	17	10	3UTR		0	0
hsa-miR-33b-3p	NM_001565	CXCL10	826	858	0.846154	-20.2	1	0.000859186	0.515	0.846425	0.87154	-7.98902	17	32	7	3UTR		0	0
hsa-miR-632	NM_001565	CXCL10	887	912	0.923077	-16.6	1	0.000112067	0.691	1.4871	1.34692	-6.51454	13	16	9	3UTR	MIRT659956	0	0
hsa-miR-637	NM_001565	CXCL10	850	871	1	-21.9	1	0.0222225	0.515	0.774669	1.22583	-7.5256	17	21	8	3UTR		0	0
hsa-miR-638	NM_001565	CXCL10	453	479	0.923077	-29.7	1	0.00429539	0.529	0.321619	-0.0752081	-13.2839	18	26	8	3UTR		0	0
hsa-miR-638	NM_001565	CXCL10	812	858	0.923077	-29.8	1	0.000859186	0.515	0.487645	0.591692	-11.5151	18	24	9	3UTR		0	0
hsa-miR-640	NM_001565	CXCL10	1117	1152	1	-20.9	1	0.00193005	0.721	0.513568	0.843082	-15.0393	13	18	7	3UTR		0	0
hsa-miR-646	NM_001565	CXCL10	445	465	0.846154	-16.9	1	0.000550718	0.471	0.226928	-0.0394501	-13.4911	13	20	7	3UTR		0	1
hsa-miR-648	NM_001565	CXCL10	1082	1093	0.923077	-16.4	1	0.000925522	0.735	1.40937	0.958279	-10.5151	10	11	10	3UTR		0	0
hsa-miR-650	NM_001565	CXCL10	451	465	1	-22.7	1	0.000550718	0.471	0.271228	0.0355545	-6.85115	13	14	13	3UTR		0	0
hsa-miR-652-5p	NM_001565	CXCL10	1112	1151	0.846154	-23.2	1	0.00370022	0.721	0.585014	0.885038	-14.6341	17	39	9	3UTR		0	0
hsa-miR-652-5p	NM_001565	CXCL10	836	854	0.923077	-22.3	1	0.000379676	0.515	0.672161	0.960337	-11.6529	15	18	9	3UTR		0	0
hsa-miR-652-3p	NM_001565	CXCL10	611	633	1	-18.8	1	0.0680754	0.603	0.906924	0.399602	-8.51906	17	22	9	3UTR		0	0
hsa-miR-652-3p	NM_001565	CXCL10	638	658	0.846154	-17.7	1	3.58917e-06	0.544	1.28477	0.417578	-7.86061	15	20	8	3UTR		0	0
hsa-miR-661	NM_001565	CXCL10	846	874	1	-18.6	1	0.00366853	0.515	1.05106	1.22763	-4.02637	14	28	8	3UTR	MIRT540505	0	0
hsa-miR-654-5p	NM_001565	CXCL10	664	685	1	-18.8	1	0.0807531	0.559	0.254439	0.413709	-8.40586	17	21	8	3UTR		0	0
hsa-miR-654-3p	NM_001565	CXCL10	540	553	0.846154	-15	0	0.00138128	0.559	0.216961	0.278011	-16.6229	11	13	9	3UTR		0	0
hsa-miR-657	NM_001565	CXCL10	404	462	0.846154	-22.3	1	0.000567587	0.485	0.0161892	0.0966044	-5.83853	21	58	9	3UTR		0	0
hsa-miR-658	NM_001565	CXCL10	713	741	0.923077	-24.5	1	0.00273943	0.603	-0.416479	0.381805	-10.3422	19	28	10	3UTR		0	0
hsa-miR-658	NM_001565	CXCL10	846	871	1	-23.6	1	0.0222225	0.515	1.45123	1.13704	-12.3181	18	25	7	3UTR		0	0
hsa-miR-659-3p	NM_001565	CXCL10	840	857	0.923077	-19.1	1	0.00045854	0.515	0.595279	0.999803	-7.57093	13	17	8	3UTR		0	0
hsa-miR-660-3p	NM_001565	CXCL10	887	909	0.923077	-20.5	1	0.000126393	0.662	0.509724	1.40164	-6.08354	16	22	9	3UTR		0	0
hsa-miR-542-5p	NM_001565	CXCL10	507	552	0.923077	-21.5	1	0.00064423	0.559	0.273651	0.0870109	-9.07604	16	21	9	3UTR		0	0
hsa-miR-758-3p	NM_001565	CXCL10	409	455	0.846154	-17.2	1	0.000601412	0.471	0.0843942	0.254463	-8.85129	15	18	13	3UTR		0	0
hsa-miR-671-5p	NM_001565	CXCL10	830	858	0.846154	-25.9	1	0.000859186	0.515	1.03586	0.812341	-10.9444	20	28	7	3UTR		0	0
hsa-miR-668-5p	NM_001565	CXCL10	615	655	0.923077	-24.6	1	5.26154e-06	0.544	0.356504	0.470417	-9.9649	13	17	9	3UTR		0	0
hsa-miR-550a-3-5p	NM_001565	CXCL10	692	725	0.846154	-17.6	1	0.00116123	0.588	0.436391	0.39818	-8.2761	12	16	7	3UTR		0	0
hsa-miR-1224-5p	NM_001565	CXCL10	456	473	0.846154	-17.5	1	0.0115783	0.485	0.193704	0.0338102	-10.0938	15	17	11	3UTR		0	0
hsa-miR-1271-3p	NM_001565	CXCL10	600	656	0.923077	-22.2	1	3.55603e-06	0.544	0.229273	0.504527	-10.1092	18	36	8	3UTR		0	0
hsa-miR-1301-3p	NM_001565	CXCL10	530	563	0.923077	-20.6	1	0.019381	0.588	0.117287	0.284988	-14.7501	14	20	7	3UTR		0	0
hsa-miR-449c-5p	NM_001565	CXCL10	425	463	0.923077	-19.5	1	0.000483086	0.471	0.386407	-0.0159022	-9.88549	18	38	8	3UTR		0	0
hsa-miR-449c-3p	NM_001565	CXCL10	405	439	0.846154	-22	1	0.00335968	0.456	-0.131898	0.154166	-11.0886	20	34	10	3UTR		0	0
hsa-miR-769-3p	NM_001565	CXCL10	837	859	0.846154	-20.6	1	0.000852372	0.515	0.254439	0.884994	-12.0989	15	22	8	3UTR		0	0
hsa-miR-766-5p	NM_001565	CXCL10	832	848	1	-18.3	1	0.00453437	0.5	0.690954	1.06887	-7.8988	14	16	11	3UTR		0	0
hsa-miR-766-3p	NM_001565	CXCL10	737	749	0.846154	-15.5	1	0.000485808	0.632	0.139117	0.150393	-14.9547	10	12	7	3UTR		0	0
hsa-miR-762	NM_001565	CXCL10	615	645	0.923077	-23.7	1	0.0287599	0.588	-0.101373	0.502515	-4.99396	18	30	7	3UTR		0	0
hsa-miR-761	NM_001565	CXCL10	650	687	0.846154	-21.2	1	0.106027	0.559	0.693944	0.432025	-8.15907	16	24	8	3UTR		0	0
hsa-miR-765	NM_001565	CXCL10	685	717	1	-23.5	1	0.0376032	0.544	0.902235	0.205455	-8.55011	16	21	9	3UTR		0	0
hsa-miR-770-5p	NM_001565	CXCL10	608	670	0.846154	-21.1	1	0.000165832	0.588	0.231911	0.590106	-5.18008	19	51	9	3UTR		0	0
hsa-miR-675-5p	NM_001565	CXCL10	454	472	1	-22.8	1	0.010671	0.485	0.234404	-0.0159021	-5.83853	15	18	12	3UTR		0	0
hsa-miR-298	NM_001565	CXCL10	665	687	0.807692	-23	1	0.106027	0.559	1.33277	0.163756	-10.4034	15	22	9	3UTR		0	0
hsa-miR-450b-3p	NM_001565	CXCL10	664	681	0.923077	-17.7	1	0.00110713	0.559	0.505584	0.418589	-15.5612	14	17	8	3UTR		0	0
hsa-miR-708-5p	NM_001565	CXCL10	595	645	0.846154	-21.3	1	0.0287599	0.588	0.510001	0.393081	-8.07147	16	25	10	3UTR		0	0
hsa-miR-147b-5p	NM_001565	CXCL10	1092	1126	0.923077	-18.1	1	0.00773652	0.691	2.16547	0.777844	-8.59673	15	20	7	3UTR		0	0
hsa-miR-190b-5p	NM_001565	CXCL10	675	696	0.846154	-15.9	1	0.407076	0.559	1.16933	0.18685	-9.93982	15	21	8	3UTR		0	0
hsa-miR-744-5p	NM_001565	CXCL10	651	684	1	-19	1	0.0223831	0.559	0.2365	0.418553	-7.07546	14	20	6	3UTR		0	0
hsa-miR-885-3p	NM_001565	CXCL10	831	879	0.846154	-21.7	1	0.00568952	0.544	1.00662	1.02581	-6.9696	19	48	8	3UTR		0	0
hsa-miR-885-3p	NM_001565	CXCL10	445	463	0.846154	-21.8	1	0.000483086	0.471	0.386407	-0.0159022	-12.1103	14	18	7	3UTR		0	0
hsa-miR-877-5p	NM_001565	CXCL10	677	740	0.846154	-20.4	1	0.00790464	0.588	-0.236436	0.48047	-4.79441	19	63	8	3UTR		0	0
hsa-miR-887-5p	NM_001565	CXCL10	861	880	0.846154	-17.8	1	0.00614055	0.544	0.907142	1.36845	-6.54929	14	19	4	3UTR		0	0
hsa-miR-665	NM_001565	CXCL10	742	761	0.846154	-18.3	1	0.0127688	0.662	0.272378	0.147702	-9.88456	14	19	6	3UTR		0	0
hsa-miR-543	NM_001565	CXCL10	647	674	0.923077	-18.9	1	0.000527875	0.559	0.463727	0.380917	-11.254	16	27	9	3UTR		0	0
hsa-miR-760	NM_001565	CXCL10	820	841	0.846154	-20.8	1	0.00599858	0.559	1.81752	0.719058	-9.81332	16	21	10	3UTR		0	0
hsa-miR-920	NM_001565	CXCL10	829	847	1	-19.1	1	0.00471652	0.5	2.3738	0.696635	-6.48426	14	18	7	3UTR		0	0
hsa-miR-921	NM_001565	CXCL10	649	702	0.923077	-19.8	1	0.350919	0.559	0.366965	0.208671	-7.48304	17	33	8	3UTR		0	0
hsa-miR-509-3-5p	NM_001565	CXCL10	496	522	0.923077	-18.3	1	0.00684101	0.618	0.14998	0.183819	-4.02637	14	26	9	3UTR		0	0
hsa-miR-933	NM_001565	CXCL10	616	630	0.923077	-18.2	1	0.0488929	0.603	0.806142	0.392103	-6.66278	12	14	9	3UTR		0	0
hsa-miR-934	NM_001565	CXCL10	426	447	0.846154	-18.2	1	0.000103097	0.441	0.182075	0.0503809	-6.32527	17	21	5	3UTR		0	0
hsa-miR-937-5p	NM_001565	CXCL10	605	628	0.923077	-22.2	1	0.043055	0.603	0.292546	0.319227	-9.54656	12	14	12	3UTR		0	0
hsa-miR-938	NM_001565	CXCL10	663	723	0.846154	-17.5	1	0.0013178	0.588	0.78902	0.116318	-4.17062	15	27	8	3UTR		0	0
hsa-miR-939-5p	NM_001565	CXCL10	444	469	1	-24	1	0.00176304	0.471	0.591983	0.0695682	-9.83924	17	25	5	3UTR		0	0
hsa-miR-939-5p	NM_001565	CXCL10	828	849	1	-23.9	1	0.00556575	0.5	2.56857	0.725337	-9.29552	17	21	7	3UTR		0	0
hsa-miR-939-3p	NM_001565	CXCL10	849	859	1	-17.7	1	0.000852372	0.515	1.47628	1.05272	-9.62901	9	10	9	3UTR	MIRT540515	0	0
hsa-miR-1178-5p	NM_001565	CXCL10	668	683	1	-19	1	0.00327948	0.559	0.998907	0.229449	-9.06125	14	15	14	3UTR		0	0
hsa-miR-1182	NM_001565	CXCL10	817	858	0.923077	-26.1	1	0.000859186	0.515	1.34423	0.875127	-4.957	17	26	8	3UTR		0	0
hsa-miR-1183	NM_001565	CXCL10	429	484	0.923077	-29.3	1	0.00718806	0.529	0.413194	0.0320658	-5.72816	22	30	11	3UTR		0	0
hsa-miR-1183	NM_001565	CXCL10	853	882	0.923077	-26.4	1	0.0070441	0.544	1.13345	1.16933	-10.5968	21	29	8	3UTR		0	0
hsa-miR-1225-5p	NM_001565	CXCL10	842	881	0.846154	-31.3	1	0.00659447	0.529	0.682412	1.07425	-7.8435	19	39	7	3UTR		0	0
hsa-miR-1226-5p	NM_001565	CXCL10	434	473	0.923077	-26.7	1	0.0115783	0.485	0.312897	-0.0490438	-9.28556	18	29	4	3UTR		0	0
hsa-miR-1226-3p	NM_001565	CXCL10	427	460	0.923077	-20.4	1	0.00190606	0.456	0.093834	0.115792	-9.54656	14	19	6	3UTR	MIRT659959	0	0
hsa-miR-1227-5p	NM_001565	CXCL10	832	881	1	-23.5	1	0.00659447	0.529	0.979473	1.10206	-3.93757	17	49	8	3UTR		0	0
hsa-miR-1228-5p	NM_001565	CXCL10	435	470	1	-26.5	1	0.00380418	0.471	0.382668	0.00764566	-6.57398	19	25	13	3UTR		0	0
hsa-miR-1229-5p	NM_001565	CXCL10	457	481	0.846154	-27.2	1	0.00909849	0.515	0.591983	0.0695682	-13.2526	19	24	11	3UTR		0	0
hsa-miR-1229-5p	NM_001565	CXCL10	811	881	0.923077	-27.2	1	0.00659447	0.529	1.08009	0.782741	-3.93757	22	46	7	3UTR		0	0
hsa-miR-1229-5p	NM_001565	CXCL10	691	711	0.923077	-24.1	1	0.276409	0.559	0.532492	0.242804	-10.4745	18	20	13	3UTR		0	0
hsa-miR-1231	NM_001565	CXCL10	454	473	0.923077	-18.4	1	0.0115783	0.485	0.537911	-0.0752081	-13.6203	14	19	7	3UTR	MIRT659955	0	0
hsa-miR-1233-5p	NM_001565	CXCL10	424	470	0.923077	-21.9	1	0.00380418	0.471	0.24622	0.0355542	-5.03583	19	46	7	3UTR		0	0
hsa-miR-1233-5p	NM_001565	CXCL10	853	881	0.846154	-21.4	1	0.00659447	0.529	1.00702	1.25185	-5.33701	14	28	5	3UTR		0	0
hsa-miR-1237-5p	NM_001565	CXCL10	650	687	0.846154	-21	1	0.106027	0.559	1.04865	0.166359	-6.24613	17	37	9	3UTR		0	0
hsa-miR-1238-5p	NM_001565	CXCL10	435	468	0.923077	-23.2	1	0.000163322	0.485	-0.248184	0.0242164	-9.88394	16	23	6	3UTR		0	0
hsa-miR-1200	NM_001565	CXCL10	742	764	0.923077	-19.3	1	0.0149708	0.662	0.176703	0.17461	-8.81344	17	22	7	3UTR		0	0
hsa-miR-1202	NM_001565	CXCL10	829	877	0.807692	-20.4	1	0.00483607	0.529	1.19452	0.941502	-3.93757	19	48	10	3UTR		0	0
hsa-miR-1202	NM_001565	CXCL10	471	488	1	-19.6	0	0.0022657	0.559	-0.166784	0.164632	-16.8091	14	17	9	3UTR		0	0
hsa-miR-1202	NM_001565	CXCL10	594	630	0.846154	-19.4	1	0.0488929	0.603	0.468745	0.40751	-6.76235	19	36	8	3UTR		0	0
hsa-miR-1203	NM_001565	CXCL10	729	746	0.923077	-16	1	0.000558631	0.632	-0.0658998	0.256233	-8.07655	12	14	12	3UTR		0	0
hsa-miR-663b	NM_001565	CXCL10	431	462	0.846154	-21.7	1	0.000567587	0.485	0.409664	-0.0368337	-4.67302	21	31	7	3UTR		0	0
hsa-miR-1204	NM_001565	CXCL10	531	551	1	-19.2	1	0.00013905	0.559	0.199518	0.272778	-5.81384	13	20	6	3UTR		0	0
hsa-miR-1207-5p	NM_001565	CXCL10	459	501	1	-29.7	1	0.0157802	0.618	-0.0308492	0.189924	-7.28438	20	42	9	3UTR		0	0
hsa-miR-1207-5p	NM_001565	CXCL10	700	741	1	-24.7	1	0.00273943	0.603	-0.313628	0.432931	-7.14013	19	41	9	3UTR		0	0
hsa-miR-1207-5p	NM_001565	CXCL10	820	842	0.846154	-24	1	0.00567474	0.544	1.42047	0.832971	-5.52986	17	22	6	3UTR		0	0
hsa-miR-1287-5p	NM_001565	CXCL10	827	845	0.923077	-16.7	1	0.0124215	0.515	0.828486	0.928047	-10.5151	15	18	11	3UTR		0	0
hsa-miR-1287-3p	NM_001565	CXCL10	833	876	0.846154	-18.8	1	0.00445005	0.529	0.731616	0.937017	-9.33931	16	43	7	3UTR		0	0
hsa-miR-548k	NM_001565	CXCL10	413	435	0.923077	-20	1	0.00492612	0.471	-0.410984	0.196901	-6.01339	19	22	10	3UTR		0	0
hsa-miR-1293	NM_001565	CXCL10	823	845	0.846154	-19.4	1	0.0124215	0.515	0.559402	0.907418	-5.58516	18	22	7	3UTR		0	0
hsa-miR-1293	NM_001565	CXCL10	853	880	0.846154	-19.1	1	0.00614055	0.544	1.14281	1.28952	-3.93757	21	27	8	3UTR		0	0
hsa-miR-1299	NM_001565	CXCL10	746	766	1	-17.2	1	0.0179541	0.676	0.241625	0.106442	-4.79441	18	20	13	3UTR		0	0
hsa-miR-1305	NM_001565	CXCL10	460	488	1	-20	0	0.0022657	0.559	0.0955062	0.140212	-15.5666	15	28	9	3UTR		0	0
hsa-miR-1244	NM_001565	CXCL10	546	564	1	-17.9	1	0.0259352	0.574	0.179391	0.286732	-4.76182	16	18	13	3UTR		0	0
hsa-miR-1246	NM_001565	CXCL10	678	697	0.923077	-18.7	1	0.413419	0.574	1.38133	0.141678	-10.3719	14	19	11	3UTR		0	0
hsa-miR-1248	NM_001565	CXCL10	852	909	0.820513	-19.5	1	0.000126393	0.662	2.01844	1.30656	-5.22671	19	44	12	3UTR		0	0
hsa-miR-1249-5p	NM_001565	CXCL10	464	479	0.923077	-22	1	0.00429539	0.529	-0.311311	0.135851	-9.33931	13	15	7	3UTR		0	0
hsa-miR-1263	NM_001565	CXCL10	696	726	0.923077	-15.8	1	0.000805461	0.588	0.248459	0.376919	-6.90779	11	14	8	3UTR		0	0
hsa-miR-1268a	NM_001565	CXCL10	829	858	1	-24.7	1	0.000859186	0.515	1.22827	0.729822	-3.79332	17	29	13	3UTR		0	0
hsa-miR-1268a	NM_001565	CXCL10	462	478	0.923077	-22.5	1	0.00396059	0.515	0.0330171	0.100965	-11.357	14	16	11	3UTR		0	0
hsa-miR-1272	NM_001565	CXCL10	450	471	0.923077	-20.5	1	0.0071329	0.485	0.461162	-0.038578	-11.247	17	21	13	3UTR		0	0
hsa-miR-1275	NM_001565	CXCL10	454	473	0.923077	-27.1	1	0.0115783	0.485	-0.0372076	0.0992212	-4.79441	16	19	9	3UTR		0	0
hsa-miR-1292-5p	NM_001565	CXCL10	662	710	0.923077	-20.8	1	0.29726	0.559	0.152785	0.385393	-7.62723	20	48	6	3UTR		0	0
hsa-miR-1321	NM_001565	CXCL10	468	479	1	-17	1	0.00429539	0.529	-0.306327	0.110559	-10.2546	10	11	10	3UTR		0	0
hsa-miR-1471	NM_001565	CXCL10	837	856	0.846154	-18.4	1	0.000379749	0.515	0.433828	1.13435	-11.8113	14	19	6	3UTR		0	0
hsa-miR-1827	NM_001565	CXCL10	455	464	0.923077	-15.2	1	0.00046165	0.471	0.33034	0.0277051	-14.3219	8	9	8	3UTR		0	0
hsa-miR-1908-5p	NM_001565	CXCL10	827	849	0.923077	-18.8	1	0.00556575	0.5	0.817723	1.05362	-9.03635	15	22	7	3UTR		0	0
hsa-miR-1909-3p	NM_001565	CXCL10	664	684	0.923077	-18.5	1	0.0223831	0.559	1.27696	0.229233	-8.98869	14	20	6	3UTR		0	0
hsa-miR-1910-3p	NM_001565	CXCL10	670	687	0.923077	-17.7	1	0.106027	0.559	1.61524	0.197035	-8.55011	13	17	7	3UTR		0	0
hsa-miR-1912-3p	NM_001565	CXCL10	658	677	0.846154	-17.2	1	0.000629275	0.559	0.254439	0.413709	-11.0687	15	19	8	3UTR		0	0
hsa-miR-1912-3p	NM_001565	CXCL10	736	746	0.923077	-15.8	1	0.000558631	0.632	0.184677	0.192549	-11.4183	9	10	9	3UTR		0	0
hsa-miR-2110	NM_001565	CXCL10	430	469	0.846154	-23.3	1	0.00176304	0.471	0.436243	0.00764566	-7.8988	17	24	5	3UTR		0	0
hsa-miR-2110	NM_001565	CXCL10	660	681	0.923077	-18.1	1	0.00110713	0.559	0.326195	0.418929	-11.7484	15	21	8	3UTR		0	0
hsa-miR-2114-5p	NM_001565	CXCL10	403	447	0.846154	-20.6	1	0.000103097	0.441	0.0774169	0.1437	-8.81432	16	21	6	3UTR		0	0
hsa-miR-2114-3p	NM_001565	CXCL10	704	750	0.846154	-17.1	1	0.000448225	0.647	-0.0373052	0.453561	-3.79332	17	21	7	3UTR		0	0
hsa-miR-2115-5p	NM_001565	CXCL10	465	499	0.846154	-18.6	1	0.00162392	0.603	0.0980903	0.0852668	-5.69428	19	34	6	3UTR		0	0
hsa-miR-2276-3p	NM_001565	CXCL10	615	639	0.923077	-18.3	1	0.03408	0.588	-0.101373	0.572533	-5.69245	17	24	10	3UTR		0	0
hsa-miR-2277-5p	NM_001565	CXCL10	422	463	0.923077	-20.6	1	0.000483086	0.471	0.0983488	0.125385	-7.80875	20	41	12	3UTR		0	0
hsa-miR-2681-5p	NM_001565	CXCL10	1142	1162	0.846154	-16.5	1	0.0320407	0.721	0.352196	0.876146	-12.7743	14	20	9	3UTR		0	0
hsa-miR-2682-5p	NM_001565	CXCL10	819	841	1	-19.6	1	0.00599858	0.559	1.30387	0.637436	-12.3711	16	22	7	3UTR		0	0
hsa-miR-711	NM_001565	CXCL10	811	858	0.923077	-22.1	1	0.000859186	0.515	1.1478	0.607837	-10.1401	16	23	7	3UTR		0	0
hsa-miR-2861	NM_001565	CXCL10	811	858	1	-26.7	1	0.000859186	0.515	1.09481	0.745967	-3.79332	15	28	10	3UTR		0	0
hsa-miR-3117-3p	NM_001565	CXCL10	622	658	0.846154	-21.8	1	3.58917e-06	0.544	0.10013	0.508355	-8.05661	20	36	11	3UTR		0	0
hsa-miR-3122	NM_001565	CXCL10	452	471	0.923077	-22	1	0.0071329	0.485	0.276766	-0.0900346	-10.4492	17	19	16	3UTR		0	0
hsa-miR-3125	NM_001565	CXCL10	701	716	0.846154	-17.3	1	0.0837863	0.544	0.475686	0.401539	-12.0782	13	15	8	3UTR		0	0
hsa-miR-3126-5p	NM_001565	CXCL10	651	701	0.923077	-18.9	1	0.346024	0.559	0.405639	0.41674	-9.13294	17	22	11	3UTR		0	0
hsa-miR-3131	NM_001565	CXCL10	812	847	1	-21.7	1	0.00471652	0.5	0.671022	0.555814	-7.27064	16	22	9	3UTR		0	0
hsa-miR-378b	NM_001565	CXCL10	733	751	0.923077	-18.9	1	0.000409951	0.647	-0.285723	0.301977	-6.19951	16	18	9	3UTR		0	0
hsa-miR-3136-5p	NM_001565	CXCL10	583	611	1	-18.5	1	0.0745896	0.632	0.426276	0.278011	-7.80367	15	19	9	3UTR		0	0
hsa-miR-3136-5p	NM_001565	CXCL10	674	688	0.923077	-17.8	1	0.188295	0.559	0.767494	0.214201	-18.7893	13	14	13	3UTR		0	0
hsa-miR-3137	NM_001565	CXCL10	474	521	1	-22.9	1	0.00577432	0.618	0.109132	0.233532	-6.10696	20	26	11	3UTR		0	0
hsa-miR-3138	NM_001565	CXCL10	455	482	0.923077	-24.7	1	0.0372576	0.529	0.0686957	0.0599747	-8.11767	20	27	5	3UTR		0	0
hsa-miR-3138	NM_001565	CXCL10	810	837	0.846154	-22.4	1	0.0261233	0.559	0.437968	0.548638	-7.65065	20	27	13	3UTR		0	0
hsa-miR-3140-3p	NM_001565	CXCL10	834	854	0.923077	-19.4	1	0.000379676	0.515	0.958046	1.1765	-11.4183	15	20	9	3UTR		0	0
hsa-miR-3141	NM_001565	CXCL10	838	858	0.923077	-21	1	0.000859186	0.515	0.623184	0.954956	-10.0568	13	20	7	3UTR		0	0
hsa-miR-3141	NM_001565	CXCL10	459	479	1	-20.9	1	0.00429539	0.529	-0.0900346	0.0992211	-8.5271	14	20	5	3UTR		0	0
hsa-miR-3145-3p	NM_001565	CXCL10	883	919	0.846154	-22.7	1	0.00136177	0.735	1.97244	1.32898	-8.00486	22	36	13	3UTR		0	0
hsa-miR-3147	NM_001565	CXCL10	822	845	1	-22.9	1	0.0124215	0.515	0.743917	0.877818	-13.9353	18	23	11	3UTR		0	0
hsa-miR-3147	NM_001565	CXCL10	458	481	0.961538	-22.8	1	0.00909849	0.515	0.0183797	0.112303	-9.13898	18	23	8	3UTR		0	0
hsa-miR-3151-5p	NM_001565	CXCL10	458	481	0.923077	-20.5	1	0.00909849	0.515	0.879792	0.0451482	-7.3964	16	23	6	3UTR		0	0
hsa-miR-3151-5p	NM_001565	CXCL10	672	703	0.923077	-19.4	1	0.411485	0.544	0.550431	0.22181	-6.98666	18	31	8	3UTR		0	0
hsa-miR-3153	NM_001565	CXCL10	693	709	1	-18.5	1	0.304375	0.559	0.30313	0.388981	-8.96362	14	16	8	3UTR		0	1
hsa-miR-3154	NM_001565	CXCL10	456	484	1	-24.5	1	0.00718806	0.529	0.169389	0.0495089	-6.9696	20	28	8	3UTR		0	0
hsa-miR-3155a	NM_001565	CXCL10	830	857	0.923077	-22.1	1	0.00045854	0.515	1.00374	0.794402	-6.51454	15	27	9	3UTR		0	0
hsa-miR-3155a	NM_001565	CXCL10	445	460	0.846154	-18.4	1	0.00190606	0.456	-0.0202629	-0.0202629	-14.0839	12	15	5	3UTR		0	0
hsa-miR-3156-5p	NM_001565	CXCL10	702	725	0.923077	-18.9	1	0.00116123	0.588	0.0571104	0.474191	-4.957	18	23	7	3UTR		0	0
hsa-miR-3158-3p	NM_001565	CXCL10	568	591	0.923077	-19.7	1	0.000139155	0.632	0.899173	0.291093	-12.1611	16	23	9	3UTR		0	0
hsa-miR-3161	NM_001565	CXCL10	851	870	1	-18.5	1	0.015478	0.529	1.1765	1.07694	-16.3742	14	19	9	3UTR		0	0
hsa-miR-3162-5p	NM_001565	CXCL10	692	716	1	-25.2	1	0.0837863	0.544	0.544025	0.33663	-8.81344	18	24	8	3UTR		0	0
hsa-miR-3162-5p	NM_001565	CXCL10	456	480	0.923077	-22.8	1	0.0110049	0.515	-0.449747	0.138468	-6.32496	19	24	5	3UTR		0	0
hsa-miR-3162-5p	NM_001565	CXCL10	615	683	1	-21.5	1	0.00327948	0.559	0.510081	0.218914	-3.79332	20	68	9	3UTR		0	0
hsa-miR-3170	NM_001565	CXCL10	750	771	1	-19.6	1	0.049127	0.662	0.360692	0.094782	-4.76182	13	15	13	3UTR		0	0
hsa-miR-1193	NM_001565	CXCL10	823	846	0.846154	-19.8	1	0.0115689	0.515	0.466119	0.867952	-11.6313	16	23	10	3UTR		0	0
hsa-miR-323b-5p	NM_001565	CXCL10	819	835	0.923077	-16	1	0.0138541	0.544	1.44097	0.661654	-13.0904	13	16	11	3UTR		0	0
hsa-miR-3175	NM_001565	CXCL10	440	468	0.923077	-20.1	1	0.000163322	0.485	0.436243	0.00764566	-12.3711	12	14	12	3UTR		0	0
hsa-miR-3177-5p	NM_001565	CXCL10	599	642	0.923077	-18.3	1	0.00919624	0.603	-0.0272407	0.366476	-11.949	14	22	8	3UTR		0	0
hsa-miR-3178	NM_001565	CXCL10	433	468	0.846154	-17.7	1	0.000163322	0.485	-0.00398333	0.0285771	-14.5179	10	15	6	3UTR		0	0
hsa-miR-3180-3p	NM_001565	CXCL10	430	469	0.923077	-23.3	1	0.00176304	0.471	0.201456	-0.086546	-6.57398	19	39	6	3UTR		0	0
hsa-miR-3181	NM_001565	CXCL10	846	858	0.846154	-16.8	1	0.000859186	0.515	1.56398	1.04644	-11.1647	9	12	7	3UTR		0	0
hsa-miR-3185	NM_001565	CXCL10	442	465	0.846154	-18.7	1	0.000550718	0.471	0.426276	0.00502931	-8.4155	15	23	10	3UTR		0	0
hsa-miR-3186-3p	NM_001565	CXCL10	833	848	0.807692	-17.7	0	0.00453437	0.5	0.571361	0.92715	-18.3913	12	15	10	3UTR		0	0
hsa-miR-3187-5p	NM_001565	CXCL10	442	463	1	-22.5	1	0.000483086	0.471	0.426276	0.00502931	-6.51454	15	21	7	3UTR	MIRT540513	0	0
hsa-miR-3188	NM_001565	CXCL10	434	465	1	-17.8	1	0.000550718	0.471	0.282372	0.00502926	-5.45975	14	21	6	3UTR		0	0
hsa-miR-3189-5p	NM_001565	CXCL10	678	748	0.846154	-25.1	1	0.000513379	0.632	0.355707	0.237745	-3.79332	22	40	7	3UTR		0	0
hsa-miR-3189-3p	NM_001565	CXCL10	679	721	0.923077	-24.5	1	0.0010036	0.588	0.532492	0.242804	-9.06125	17	21	8	3UTR		0	0
hsa-miR-3189-3p	NM_001565	CXCL10	817	854	1	-24.4	1	0.000379676	0.515	0.798588	0.645508	-9.06125	16	21	8	3UTR		0	0
hsa-miR-3191-5p	NM_001565	CXCL10	901	921	0.846154	-18.3	1	0.00467538	0.721	0.401538	1.58372	-13.5392	14	20	10	3UTR		0	0
hsa-miR-3191-3p	NM_001565	CXCL10	645	665	1	-18.8	1	0.000229293	0.618	1.06767	0.396799	-6.08354	18	20	15	3UTR		0	0
hsa-miR-3192-5p	NM_001565	CXCL10	830	850	1	-29.4	1	0.0047997	0.5	1.28493	0.815032	-8.34548	18	20	11	3UTR		0	0
hsa-miR-3198	NM_001565	CXCL10	820	837	0.923077	-18.9	1	0.0261233	0.559	1.71646	0.706501	-4.90607	14	17	5	3UTR		0	0
hsa-miR-3199	NM_001565	CXCL10	827	858	1	-17.8	1	0.000859186	0.515	2.69414	0.662551	-11.5151	13	16	9	3UTR		0	0
hsa-miR-3200-5p	NM_001565	CXCL10	737	765	0.923077	-17.3	1	0.0153701	0.662	0.193069	0.128866	-6.04689	18	28	8	3UTR		0	0
hsa-miR-4297	NM_001565	CXCL10	893	910	0.923077	-22.6	1	0.000109504	0.676	0.344134	1.48146	-7.28438	15	17	11	3UTR		0	0
hsa-miR-4298	NM_001565	CXCL10	835	859	0.923077	-25.2	1	0.000852372	0.515	0.332174	0.913696	-11.8891	17	24	7	3UTR		0	0
hsa-miR-4298	NM_001565	CXCL10	456	478	0.923077	-25.1	1	0.00396059	0.515	0.20824	0.0338102	-7.35753	18	22	8	3UTR		0	0
hsa-miR-4306	NM_001565	CXCL10	455	469	0.846154	-18.1	1	0.00176304	0.471	0.461162	-0.038578	-9.26849	13	14	13	3UTR		0	0
hsa-miR-4320	NM_001565	CXCL10	437	468	1	-18.3	1	0.000163322	0.485	0.182075	0.0503809	-13.8149	12	17	8	3UTR		0	0
hsa-miR-4317	NM_001565	CXCL10	598	638	0.846154	-17.6	1	0.079181	0.603	0.309989	0.352294	-3.93757	16	26	8	3UTR		0	0
hsa-miR-4323	NM_001565	CXCL10	730	749	0.846154	-15.5	1	0.000485808	0.632	-0.0658998	0.256233	-7.96418	10	13	7	3UTR		0	0
hsa-miR-4257	NM_001565	CXCL10	604	627	1	-19.9	1	0.0486236	0.603	0.387513	0.376393	-8.05661	17	23	11	3UTR		0	0
hsa-miR-4257	NM_001565	CXCL10	696	714	0.923077	-16.8	1	0.115804	0.559	0.0714616	0.376424	-7.37138	14	18	10	3UTR		0	0
hsa-miR-4259	NM_001565	CXCL10	841	860	1	-20.2	1	0.00085306	0.515	1.25005	1.03389	-11.1505	15	19	8	3UTR		0	0
hsa-miR-4260	NM_001565	CXCL10	811	852	0.846154	-22.1	1	0.000541499	0.5	1.15641	0.693944	-3.93757	17	27	5	3UTR		0	0
hsa-miR-4253	NM_001565	CXCL10	819	858	1	-17.4	1	0.000859186	0.515	1.03299	0.55402	-12.8984	12	16	7	3UTR		0	0
hsa-miR-4252	NM_001565	CXCL10	649	669	0.923077	-22.1	1	0.000117761	0.603	0.326195	0.418929	-11.1286	14	20	8	3UTR		0	1
hsa-miR-4252	NM_001565	CXCL10	850	875	0.923077	-18.5	1	0.0040775	0.529	0.90383	1.33975	-11.6313	14	25	10	3UTR		0	1
hsa-miR-4268	NM_001565	CXCL10	839	857	1	-18.9	1	0.00045854	0.515	1.27696	1.08232	-16.0108	13	18	7	3UTR		0	0
hsa-miR-4268	NM_001565	CXCL10	404	417	0.961538	-19	1	0.00313098	0.544	-0.187715	0.0922437	-7.48298	12	13	12	3UTR		0	0
hsa-miR-4270	NM_001565	CXCL10	841	858	0.923077	-20.2	1	0.000859186	0.515	0.723415	1.03389	-16.5434	12	17	7	3UTR		0	0
hsa-miR-4270	NM_001565	CXCL10	700	716	0.923077	-19.1	1	0.0837863	0.544	0.290317	0.385623	-11.6382	13	16	8	3UTR		0	0
hsa-miR-4271	NM_001565	CXCL10	695	716	0.846154	-22.2	1	0.0837863	0.544	0.153981	0.340751	-6.51454	16	21	10	3UTR		0	0
hsa-miR-4271	NM_001565	CXCL10	463	479	0.923077	-19.4	1	0.00429539	0.529	0.745232	0.0538696	-12.2638	14	16	7	3UTR		0	0
hsa-miR-4273	NM_001565	CXCL10	404	418	0.923077	-15.8	1	0.00291059	0.544	0.304175	0.160271	-8.8291	11	14	8	3UTR		0	0
hsa-miR-4281	NM_001565	CXCL10	813	858	1	-31.9	1	0.000859186	0.515	0.856676	0.59797	-6.48426	16	21	7	3UTR		0	0
hsa-miR-4280	NM_001565	CXCL10	639	662	0.923077	-17.7	1	0.000160539	0.588	0.963032	0.404946	-5.45975	19	23	9	3UTR		0	0
hsa-miR-4286	NM_001565	CXCL10	718	748	0.871795	-18.6	1	0.000513379	0.632	-0.171204	0.414993	-5.48126	16	30	7	3UTR		0	0
hsa-miR-4292	NM_001565	CXCL10	846	859	0.884615	-20.7	1	0.000852372	0.515	0.894262	1.17202	-15.7181	12	13	12	3UTR		0	0
hsa-miR-4289	NM_001565	CXCL10	1076	1113	1	-18.2	1	0.0156598	0.706	1.05712	0.624572	-3.93757	18	37	10	3UTR		0	0
hsa-miR-3605-5p	NM_001565	CXCL10	826	847	1	-24.5	1	0.00471652	0.5	0.693944	0.939708	-6.86117	18	21	11	3UTR		0	0
hsa-miR-3605-3p	NM_001565	CXCL10	437	457	0.846154	-18	1	0.00085296	0.456	-0.231572	0.0285772	-15.4707	15	20	7	3UTR		0	0
hsa-miR-3619-3p	NM_001565	CXCL10	448	468	1	-20.3	1	0.000163322	0.485	0.0355544	0.00764566	-19.1716	13	20	9	3UTR		0	0
hsa-miR-3621	NM_001565	CXCL10	660	684	0.846154	-20.8	1	0.0223831	0.559	0.534443	0.174062	-3.79332	19	24	8	3UTR		0	0
hsa-miR-3622b-5p	NM_001565	CXCL10	822	841	1	-21.3	1	0.00599858	0.559	2.82484	0.699325	-8.20647	15	19	7	3UTR		0	0
hsa-miR-3657	NM_001565	CXCL10	531	551	0.923077	-20	1	0.00013905	0.559	0.229647	0.234404	-9.81332	17	20	11	3UTR		0	0
hsa-miR-3660	NM_001565	CXCL10	1135	1150	0.846154	-16.8	1	0.00363002	0.706	0.60226	0.905153	-14.5224	13	15	8	3UTR		0	0
hsa-miR-3675-5p	NM_001565	CXCL10	814	858	0.923077	-17.8	1	0.000859186	0.515	0.846425	0.65089	-12.428	11	16	8	3UTR		0	0
hsa-miR-3677-5p	NM_001565	CXCL10	833	877	0.923077	-23.8	1	0.00483607	0.529	0.846425	0.87154	-9.02428	18	44	7	3UTR		0	0
hsa-miR-3677-5p	NM_001565	CXCL10	424	450	0.846154	-20.6	1	0.000264701	0.456	0.286732	0.0529971	-5.81384	16	26	5	3UTR		0	0
hsa-miR-3677-3p	NM_001565	CXCL10	837	859	1	-18.1	1	0.000852372	0.515	1.03409	1.0886	-10.5151	13	22	8	3UTR		0	0
hsa-miR-3678-3p	NM_001565	CXCL10	1078	1092	0.846154	-15	1	0.0013749	0.721	1.1358	0.989322	-6.00433	12	14	8	3UTR		0	0
hsa-miR-3679-5p	NM_001565	CXCL10	814	847	1	-25.9	1	0.00471652	0.5	0.553422	0.624879	-7.65065	16	19	11	3UTR		0	0
hsa-miR-3680-3p	NM_001565	CXCL10	734	757	0.846154	-18.3	1	0.000192433	0.662	-0.194035	0.29211	-9.39876	20	23	9	3UTR		0	0
hsa-miR-3689a-5p	NM_001565	CXCL10	844	857	0.846154	-16.7	0	0.00045854	0.515	0.918181	1.10385	-24.5476	11	13	6	3UTR		0	0
hsa-miR-3689a-3p	NM_001565	CXCL10	832	850	0.923077	-18.8	1	0.0047997	0.5	0.682412	1.07425	-6.37189	16	18	10	3UTR		0	1
hsa-miR-3692-5p	NM_001565	CXCL10	555	582	0.961538	-19.3	1	2.05949e-05	0.588	0.108426	0.287604	-11.8833	14	19	9	3UTR		0	0
hsa-miR-3713	NM_001565	CXCL10	837	858	0.923077	-21.6	1	0.000859186	0.515	0.646534	0.962131	-14.9598	16	21	7	3UTR		0	0
hsa-miR-3713	NM_001565	CXCL10	699	725	0.846154	-20.6	1	0.00116123	0.588	0.474599	0.380241	-7.3076	17	20	11	3UTR		0	0
hsa-miR-3180	NM_001565	CXCL10	640	682	0.923077	-20.1	1	0.00197191	0.559	1.13309	0.456824	-7.14013	14	18	6	3UTR		0	0
hsa-miR-3689b-5p	NM_001565	CXCL10	844	857	0.846154	-16.7	0	0.00045854	0.515	0.918181	1.10385	-24.5476	11	13	6	3UTR		0	0
hsa-miR-3689b-3p	NM_001565	CXCL10	832	850	1	-19.4	1	0.0047997	0.5	0.682412	1.07425	-7.96418	14	18	10	3UTR		0	1
hsa-miR-3689b-3p	NM_001565	CXCL10	434	469	0.846154	-19.6	1	0.00176304	0.471	0.363481	0.0216	-11.4183	15	23	7	3UTR		0	1
hsa-miR-3908	NM_001565	CXCL10	866	883	1	-17.8	1	0.00748931	0.559	1.04375	1.38011	-13.6656	14	17	10	3UTR		0	0
hsa-miR-3911	NM_001565	CXCL10	414	453	1	-26	1	0.000952099	0.471	-0.164458	0.170737	-6.81899	19	25	7	3UTR		0	0
hsa-miR-3911	NM_001565	CXCL10	836	859	0.923077	-23.7	1	0.000852372	0.515	0.854398	0.893066	-11.8602	17	23	6	3UTR		0	0
hsa-miR-3918	NM_001565	CXCL10	830	858	1	-20.2	1	0.000859186	0.515	0.81707	0.797093	-7.80367	14	28	9	3UTR		0	0
hsa-miR-3918	NM_001565	CXCL10	638	656	0.846154	-17	1	3.55603e-06	0.544	0.551864	0.59459	-11.4216	15	18	10	3UTR		0	0
hsa-miR-3919	NM_001565	CXCL10	644	684	0.846154	-18.8	1	0.0223831	0.559	0.6285	0.154875	-7.61919	19	40	6	3UTR		0	0
hsa-miR-3922-3p	NM_001565	CXCL10	482	501	0.923077	-17.3	1	0.0157802	0.618	0.22859	0.262312	-9.73938	14	19	9	3UTR		0	0
hsa-miR-3926	NM_001565	CXCL10	730	749	0.846154	-18.1	1	0.000485808	0.632	-0.194035	0.29211	-7.47102	15	19	8	3UTR		0	0
hsa-miR-3928-5p	NM_001565	CXCL10	717	743	0.923077	-18.5	1	0.000339282	0.603	-0.213029	0.412302	-8.70704	17	26	8	3UTR		0	0
hsa-miR-3929	NM_001565	CXCL10	543	563	0.846154	-19.5	1	0.019381	0.588	0.017613	0.303303	-7.86594	17	20	9	3UTR		0	0
hsa-miR-3929	NM_001565	CXCL10	867	891	0.846154	-18	1	0.233014	0.603	1.63574	1.43841	-10.3652	18	24	9	3UTR		0	0
hsa-miR-3934-5p	NM_001565	CXCL10	679	704	0.923077	-21.3	1	0.401167	0.559	1.46532	0.175508	-8.12748	18	25	8	3UTR		0	0
hsa-miR-3934-5p	NM_001565	CXCL10	456	471	0.923077	-18.9	1	0.0071329	0.485	0.266798	0.0259608	-15.0564	14	15	14	3UTR		0	0
hsa-miR-3936	NM_001565	CXCL10	811	849	0.846154	-18.2	1	0.00556575	0.5	0.436391	0.612321	-10.0707	14	17	10	3UTR		0	0
hsa-miR-3940-5p	NM_001565	CXCL10	450	470	1	-29	1	0.00380418	0.471	0.266798	0.0259608	-8.11767	17	20	7	3UTR		0	0
hsa-miR-3945	NM_001565	CXCL10	840	858	1	-17.8	1	0.000859186	0.515	0.631157	1.01954	-12.3764	12	18	8	3UTR		0	0
hsa-miR-550b-2-5p	NM_001565	CXCL10	639	655	0.846154	-17	1	5.26154e-06	0.544	0.21696	0.571394	-6.01339	13	16	6	3UTR		0	0
hsa-miR-550b-2-5p	NM_001565	CXCL10	710	724	0.846154	-16.4	1	0.00137179	0.588	0.308256	0.366557	-7.48895	11	14	6	3UTR		0	0
hsa-miR-1268b	NM_001565	CXCL10	839	858	0.923077	-23.4	1	0.000859186	0.515	0.672161	0.960337	-10.3534	15	19	10	3UTR		0	0
hsa-miR-1268b	NM_001565	CXCL10	458	478	1	-24.7	1	0.00396059	0.515	-0.0122893	0.0573582	-9.20149	16	20	7	3UTR		0	0
hsa-miR-4418	NM_001565	CXCL10	558	577	0.948718	-17.8	1	0.000213118	0.603	0.836184	0.282371	-12.4177	13	19	8	3UTR		0	0
hsa-miR-4418	NM_001565	CXCL10	651	668	0.846154	-15.9	1	0.000124704	0.603	0.329783	0.450843	-10.4745	14	17	10	3UTR		0	0
hsa-miR-4420	NM_001565	CXCL10	508	538	0.923077	-18.8	1	0.000212443	0.632	0.182075	0.129746	-16.2654	14	22	8	3UTR		0	0
hsa-miR-4421	NM_001565	CXCL10	812	831	1	-18.7	1	0.0265137	0.559	0.98595	0.60694	-9.54656	16	19	9	3UTR		0	0
hsa-miR-4422	NM_001565	CXCL10	717	743	0.923077	-19.1	1	0.000339282	0.603	-0.213029	0.412302	-7.16335	17	26	7	3UTR		0	0
hsa-miR-4423-5p	NM_001565	CXCL10	410	428	0.923077	-16.7	1	0.00467016	0.5	0.0843942	0.254463	-14.8017	13	18	10	3UTR		0	0
hsa-miR-4433a-3p	NM_001565	CXCL10	668	687	0.846154	-22.9	1	0.106027	0.559	1.33277	0.163756	-8.66051	16	19	9	3UTR		0	0
hsa-miR-4433a-3p	NM_001565	CXCL10	558	575	1	-22.1	1	0.00308648	0.574	0.203007	0.271034	-6.76235	15	17	10	3UTR		0	0
hsa-miR-4437	NM_001565	CXCL10	837	859	0.923077	-19	1	0.000852372	0.515	1.46148	1.04734	-12.7125	13	22	7	3UTR		0	0
hsa-miR-4439	NM_001565	CXCL10	836	874	0.923077	-20.3	1	0.00366853	0.515	0.516348	0.918181	-7.79401	16	33	5	3UTR		0	0
hsa-miR-4443	NM_001565	CXCL10	705	718	0.846154	-16	1	0.0186857	0.559	-0.393927	0.303771	-8.07655	12	13	12	3UTR		0	0
hsa-miR-4446-5p	NM_001565	CXCL10	846	907	0.846154	-17.9	1	0.000790156	0.647	1.05106	1.22763	-7.65065	18	61	8	3UTR		0	0
hsa-miR-4446-3p	NM_001565	CXCL10	833	858	1	-20.2	1	0.000859186	0.515	0.960039	0.811444	-5.9255	12	25	8	3UTR		0	0
hsa-miR-4448	NM_001565	CXCL10	811	857	1	-24.7	1	0.00045854	0.515	1.55681	0.653581	-11.3983	17	22	10	3UTR		0	0
hsa-miR-4449	NM_001565	CXCL10	420	444	0.846154	-20	1	2.61113e-05	0.441	-0.175505	0.122769	-7.38222	16	24	6	3UTR		0	0
hsa-miR-4450	NM_001565	CXCL10	697	716	1	-18.5	1	0.0837863	0.544	0.315431	0.286327	-12.1611	16	19	12	3UTR		0	0
hsa-miR-4458	NM_001565	CXCL10	829	847	1	-20.7	1	0.00471652	0.5	1.50527	0.796196	-7.23797	14	18	7	3UTR		0	0
hsa-miR-4458	NM_001565	CXCL10	431	465	0.942308	-20	1	0.000550718	0.471	0.21696	0.0250885	-4.90607	14	21	8	3UTR		0	0
hsa-miR-3135b	NM_001565	CXCL10	823	857	1	-25.2	1	0.00045854	0.515	0.377252	0.878715	-9.6299	17	26	7	3UTR		0	0
hsa-miR-4462	NM_001565	CXCL10	830	848	1	-26.1	0	0.00453437	0.5	0.516348	0.918181	-15.5666	15	18	10	3UTR		0	0
hsa-miR-4467	NM_001565	CXCL10	821	842	0.923077	-18.8	1	0.00567474	0.544	1.24108	0.627569	-6.72377	17	21	6	3UTR		0	0
hsa-miR-4468	NM_001565	CXCL10	696	743	1	-17.8	1	0.000339282	0.603	0.355173	0.39127	-5.76291	13	15	13	3UTR		0	0
hsa-miR-4469	NM_001565	CXCL10	403	417	1	-18.7	1	0.00313098	0.544	0.693733	0.15591	-10.517	11	14	8	3UTR		0	0
hsa-miR-4470	NM_001565	CXCL10	795	842	0.923077	-22	1	0.00567474	0.544	0.448506	0.676901	-9.69585	17	21	12	3UTR		0	0
hsa-miR-4471	NM_001565	CXCL10	637	657	0.841026	-17.8	1	3.65815e-06	0.544	0.426275	0.495029	-8.87056	16	20	10	3UTR		0	0
hsa-miR-4472	NM_001565	CXCL10	442	471	1	-19.2	1	0.0071329	0.485	0.201456	-0.086546	-6.46921	16	20	9	3UTR		0	0
hsa-miR-4472	NM_001565	CXCL10	686	703	0.923077	-16.8	1	0.411485	0.544	0.623183	0.247405	-11.3517	14	17	9	3UTR		0	0
hsa-miR-4476	NM_001565	CXCL10	458	477	1	-20.8	1	0.00363162	0.5	0.116179	0.113176	-12.4177	16	19	7	3UTR		0	0
hsa-miR-4477a	NM_001565	CXCL10	647	669	0.846154	-15.7	1	0.000117761	0.603	0.829866	0.390148	-5.52986	19	22	13	3UTR		0	0
hsa-miR-3689c	NM_001565	CXCL10	832	850	1	-19.4	1	0.0047997	0.5	0.682412	1.07425	-7.96418	14	18	10	3UTR		0	1
hsa-miR-3689c	NM_001565	CXCL10	434	469	0.846154	-19.6	1	0.00176304	0.471	0.363481	0.0216	-11.4183	15	23	7	3UTR		0	1
hsa-miR-3689d	NM_001565	CXCL10	452	478	1	-17	1	0.00396059	0.515	0.228589	0.0669517	-8.53908	13	16	6	3UTR		0	0
hsa-miR-3689e	NM_001565	CXCL10	844	857	0.846154	-16.7	0	0.00045854	0.515	0.918181	1.10385	-24.5476	11	13	6	3UTR		0	0
hsa-miR-4479	NM_001565	CXCL10	1082	1113	1	-17.7	1	0.0156598	0.706	1.53354	0.904925	-9.24294	16	31	11	3UTR		0	0
hsa-miR-3155b	NM_001565	CXCL10	822	857	0.923077	-21.4	1	0.00045854	0.515	1.04789	0.847322	-6.51454	15	28	9	3UTR		0	0
hsa-miR-3155b	NM_001565	CXCL10	445	460	0.846154	-18.4	1	0.00190606	0.456	-0.0202629	-0.0202629	-14.0839	12	15	5	3UTR		0	0
hsa-miR-4480	NM_001565	CXCL10	827	840	0.923077	-15.8	1	0.00643709	0.559	2.00169	0.746864	-11.1774	12	13	12	3UTR		0	0
hsa-miR-4481	NM_001565	CXCL10	548	572	1	-18.7	1	0.0685361	0.574	0.00764562	0.281499	-3.93757	16	24	7	3UTR		0	0
hsa-miR-4482-5p	NM_001565	CXCL10	628	653	0.923077	-16.5	1	8.51551e-05	0.544	-0.261474	0.521475	-5.61866	12	16	6	3UTR		0	0
hsa-miR-4482-3p	NM_001565	CXCL10	638	670	0.961538	-21.8	1	0.000165832	0.588	0.717552	0.482546	-4.957	19	32	13	3UTR		0	0
hsa-miR-4483	NM_001565	CXCL10	449	464	0.846154	-16.4	1	0.00046165	0.471	0.24487	-0.00892503	-6.9954	14	15	14	3UTR		0	0
hsa-miR-4486	NM_001565	CXCL10	455	471	0.846154	-21.1	1	0.0071329	0.485	-0.062126	0.0721845	-7.93407	13	16	8	3UTR		0	0
hsa-miR-4488	NM_001565	CXCL10	836	879	0.846154	-20.1	1	0.00568952	0.544	0.850202	1.00339	-6.9696	17	43	7	3UTR		0	0
hsa-miR-4488	NM_001565	CXCL10	452	465	1	-19.6	1	0.000550718	0.471	0.20824	0.0338102	-6.86117	11	13	8	3UTR		0	0
hsa-miR-4490	NM_001565	CXCL10	853	870	1	-19	1	0.015478	0.529	1.27696	1.08412	-8.51906	16	17	16	3UTR		0	0
hsa-miR-4491	NM_001565	CXCL10	543	563	0.923077	-19	1	0.019381	0.588	0.0262515	0.251847	-8.82818	16	20	9	3UTR		0	0
hsa-miR-4494	NM_001565	CXCL10	543	562	0.807692	-17.1	1	0.0141161	0.574	0.0541605	0.289349	-11.2592	15	19	9	3UTR		0	0
hsa-miR-4499	NM_001565	CXCL10	844	871	0.846154	-16.4	1	0.0222225	0.515	1.05721	1.11551	-6.51454	13	18	10	3UTR		0	0
hsa-miR-4505	NM_001565	CXCL10	841	859	0.923077	-19	1	0.000852372	0.515	1.09757	1.07425	-10.282	13	18	8	3UTR		0	0
hsa-miR-2392	NM_001565	CXCL10	818	846	1	-25.5	1	0.0115689	0.515	2.3738	0.696635	-5.70655	16	19	9	3UTR		0	0
hsa-miR-2392	NM_001565	CXCL10	694	714	0.846154	-23.1	1	0.115804	0.559	0.183738	0.36023	-4.02637	16	20	8	3UTR		0	0
hsa-miR-4510	NM_001565	CXCL10	675	701	0.923077	-18.8	1	0.346024	0.559	0.613217	0.289092	-9.91808	17	26	8	3UTR		0	0
hsa-miR-4515	NM_001565	CXCL10	454	495	0.923077	-21.9	1	0.00204059	0.574	0.366472	-0.0717195	-11.5721	15	41	7	3UTR		0	0
hsa-miR-4516	NM_001565	CXCL10	670	698	1	-23.4	1	0.409059	0.559	0.772011	0.128613	-3.93757	17	28	11	3UTR		0	0
hsa-miR-4516	NM_001565	CXCL10	700	716	0.923077	-19.2	1	0.0837863	0.544	-0.158157	0.278656	-11.8859	12	16	6	3UTR		0	0
hsa-miR-4521	NM_001565	CXCL10	823	840	0.846154	-16.8	1	0.00643709	0.559	2.50578	0.689459	-13.503	13	17	11	3UTR		0	0
hsa-miR-4525	NM_001565	CXCL10	836	849	1	-21.8	1	0.00556575	0.5	0.631157	0.940605	-7.00542	12	13	12	3UTR		0	0
hsa-miR-4525	NM_001565	CXCL10	552	573	0.846154	-19.2	1	0.0645723	0.559	-0.0521587	0.295454	-10.5527	17	21	10	3UTR		0	0
hsa-miR-4526	NM_001565	CXCL10	663	688	0.923077	-19.7	1	0.188295	0.559	0.790615	0.230042	-7.59341	18	25	10	3UTR		0	0
hsa-miR-4531	NM_001565	CXCL10	450	467	0.846154	-19.1	1	0.000138876	0.485	0.356505	-0.0542766	-7.27064	13	17	8	3UTR		0	0
hsa-miR-4534	NM_001565	CXCL10	826	845	0.923077	-21	1	0.0124215	0.515	0.30427	0.902933	-6.23647	15	19	7	3UTR		0	0
hsa-miR-4534	NM_001565	CXCL10	693	708	0.846154	-16.6	1	0.310295	0.574	0.487644	0.290459	-11.7954	11	15	6	3UTR		0	0
hsa-miR-378i	NM_001565	CXCL10	669	688	0.846154	-17.6	1	0.188295	0.559	-0.0453981	0.311535	-9.84749	16	19	11	3UTR		0	0
hsa-miR-1587	NM_001565	CXCL10	831	860	0.923077	-21.9	1	0.00085306	0.515	0.866927	0.973792	-10.3422	16	23	7	3UTR		0	0
hsa-miR-3976	NM_001565	CXCL10	721	743	0.846154	-19	1	0.000339282	0.603	-0.532313	0.393466	-13.6656	14	16	14	3UTR		0	0
hsa-miR-3978	NM_001565	CXCL10	600	647	1	-22.9	1	0.0224398	0.588	0.405343	0.356712	-8.62473	20	30	8	3UTR		0	0
hsa-miR-3978	NM_001565	CXCL10	422	438	0.923077	-17.9	1	0.00321873	0.456	-0.207484	0.171609	-7.91236	14	16	8	3UTR		0	0
hsa-miR-4632-5p	NM_001565	CXCL10	433	466	0.923077	-28.3	1	0.000136299	0.485	0.29371	-0.00805288	-9.81601	18	26	6	3UTR		0	0
hsa-miR-4632-5p	NM_001565	CXCL10	835	858	1	-26.7	1	0.000859186	0.515	0.00585571	0.922666	-10.7923	16	23	7	3UTR		0	0
hsa-miR-4635	NM_001565	CXCL10	664	689	0.923077	-18.6	1	0.354889	0.559	0.738791	0.119906	-4.957	17	25	8	3UTR		0	0
hsa-miR-4640-5p	NM_001565	CXCL10	831	859	0.846154	-27.4	1	0.000852372	0.515	1.59986	0.806062	-7.62723	19	28	8	3UTR		0	0
hsa-miR-4640-5p	NM_001565	CXCL10	549	592	1	-23	1	0.00571779	0.618	0.279388	0.20475	-3.93757	22	43	10	3UTR		0	0
hsa-miR-4646-5p	NM_001565	CXCL10	693	719	1	-23.9	1	0.00242031	0.574	-0.00268622	0.391672	-7.5608	19	26	7	3UTR		0	0
hsa-miR-4646-5p	NM_001565	CXCL10	433	469	0.846154	-20.2	1	0.00176304	0.471	0.621636	0.0207279	-6.50069	15	25	9	3UTR		0	0
hsa-miR-4648	NM_001565	CXCL10	462	482	0.846154	-16.9	1	0.0372576	0.529	0.745232	0.080034	-17.5545	13	20	7	3UTR		0	0
hsa-miR-4648	NM_001565	CXCL10	497	527	0.923077	-19	1	0.0221139	0.632	0.175098	0.168993	-9.81332	17	22	8	3UTR		0	0
hsa-miR-4649-5p	NM_001565	CXCL10	410	469	1	-24.8	1	0.00176304	0.471	-0.52727	0.177714	-9.81149	15	18	11	3UTR		0	0
hsa-miR-4649-3p	NM_001565	CXCL10	409	442	0.923077	-22.8	1	2.09808e-05	0.441	-0.179866	0.11928	-6.08354	18	33	6	3UTR		0	0
hsa-miR-4649-3p	NM_001565	CXCL10	451	464	0.846154	-19.7	1	0.00046165	0.471	0.193703	-0.0342173	-8.81344	11	13	6	3UTR		0	0
hsa-miR-4649-3p	NM_001565	CXCL10	741	765	0.923077	-19.6	1	0.0153701	0.662	0.30313	0.0768431	-12.7125	15	24	7	3UTR		0	0
hsa-miR-4650-5p	NM_001565	CXCL10	903	921	0.846154	-15.3	1	0.00467538	0.721	0.95406	1.52721	-10.7522	15	18	10	3UTR		0	0
hsa-miR-4651	NM_001565	CXCL10	694	714	0.923077	-22.4	1	0.115804	0.559	-0.0953707	0.379115	-5.26888	16	20	8	3UTR		0	0
hsa-miR-4651	NM_001565	CXCL10	454	478	1	-22.8	1	0.00396059	0.515	0.190125	0.0713126	-5.77128	16	24	7	3UTR		0	0
hsa-miR-4654	NM_001565	CXCL10	404	451	0.846154	-22.8	1	0.000763097	0.456	-0.0352909	0.217833	-5.83853	19	26	11	3UTR		0	0
hsa-miR-4655-5p	NM_001565	CXCL10	812	853	1	-26.4	1	0.000135065	0.515	1.26852	0.780948	-5.19005	18	27	11	3UTR		0	0
hsa-miR-4656	NM_001565	CXCL10	823	859	1	-26	1	0.000852372	0.515	2.64929	0.738791	-11.1417	18	26	7	3UTR		0	0
hsa-miR-4657	NM_001565	CXCL10	428	483	1	-24.8	1	0.00708865	0.544	0.398367	0.00938999	-4.76182	19	27	9	3UTR		0	0
hsa-miR-4658	NM_001565	CXCL10	859	883	0.923077	-18.4	1	0.00748931	0.559	1.07273	1.20969	-8.66331	21	24	10	3UTR		0	0
hsa-miR-4660	NM_001565	CXCL10	445	461	0.846154	-20.8	1	0.00114791	0.471	0.398367	-0.038578	-4.76182	13	16	5	3UTR		0	0
hsa-miR-4661-3p	NM_001565	CXCL10	638	677	0.846154	-21.2	1	0.000629275	0.559	0.711877	0.479008	-3.93757	21	29	5	3UTR		0	0
hsa-miR-4659b-3p	NM_001565	CXCL10	648	670	0.923077	-18.1	1	0.000165832	0.588	1.13997	0.428167	-7.91435	17	22	8	3UTR		0	0
hsa-miR-4664-3p	NM_001565	CXCL10	741	756	1	-18	0	0.000222576	0.647	0.277503	0.167435	-17.1102	13	15	9	3UTR		0	0
hsa-miR-4665-5p	NM_001565	CXCL10	692	710	0.846154	-16.8	1	0.29726	0.559	0.200622	0.408714	-7.67449	17	18	17	3UTR		0	0
hsa-miR-4665-3p	NM_001565	CXCL10	624	678	0.846154	-19	1	0.000698996	0.544	0.708708	0.54897	-7.14013	21	33	7	3UTR		0	0
hsa-miR-4667-5p	NM_001565	CXCL10	726	764	0.923077	-19.3	1	0.0149708	0.662	0.0484125	0.40692	-3.79332	18	38	11	3UTR		0	0
hsa-miR-4669	NM_001565	CXCL10	461	483	0.923077	-22.5	1	0.00708865	0.544	-0.294699	0.120153	-7.23797	18	22	9	3UTR		0	0
hsa-miR-4669	NM_001565	CXCL10	829	859	0.923077	-21.1	1	0.000852372	0.515	1.15277	0.789917	-5.49511	18	30	8	3UTR		0	0
hsa-miR-4674	NM_001565	CXCL10	826	859	0.923077	-22.4	1	0.000852372	0.515	0.487646	0.930738	-5.81791	16	25	7	3UTR		0	0
hsa-miR-4676-5p	NM_001565	CXCL10	605	628	0.923077	-17.2	1	0.043055	0.603	0.0873843	0.324687	-8.23913	11	14	8	3UTR		0	0
hsa-miR-4681	NM_001565	CXCL10	422	468	0.846154	-19.2	1	0.000163322	0.485	0.161878	0.0207278	-9.88456	16	46	8	3UTR		0	0
hsa-miR-4681	NM_001565	CXCL10	1075	1093	0.923077	-17.3	0	0.000925522	0.735	1.56549	0.894254	-17.1102	15	18	7	3UTR		0	0
hsa-miR-4682	NM_001565	CXCL10	837	859	0.923077	-18.4	1	0.000852372	0.515	0.9421	1.07784	-9.30909	16	22	6	3UTR		0	0
hsa-miR-4684-3p	NM_001565	CXCL10	633	655	0.846154	-17.8	1	5.26154e-06	0.544	-0.186165	0.610434	-12.9166	12	16	9	3UTR		0	0
hsa-miR-4685-5p	NM_001565	CXCL10	675	746	0.884615	-28.9	1	0.000558631	0.632	0.494646	0.242271	-3.93757	24	48	11	3UTR		0	0
hsa-miR-4685-3p	NM_001565	CXCL10	899	912	0.923077	-16.1	1	0.000112067	0.691	0.0571095	1.47967	-10.0841	11	13	8	3UTR		0	0
hsa-miR-4687-3p	NM_001565	CXCL10	812	857	1	-26.9	1	0.00045854	0.515	0.67152	0.623982	-5.69428	17	23	6	3UTR		0	0
hsa-miR-4687-3p	NM_001565	CXCL10	454	501	0.846154	-23.5	1	0.0157802	0.618	0.20824	0.0338102	-10.207	17	47	8	3UTR		0	0
hsa-miR-4687-3p	NM_001565	CXCL10	678	722	0.846154	-21.2	1	0.0010289	0.603	0.598039	0.168586	-6.85796	17	44	8	3UTR		0	0
hsa-miR-1343-5p	NM_001565	CXCL10	445	469	0.923077	-26.1	1	0.00176304	0.471	0.52595	-0.0185186	-5.96215	18	24	6	3UTR		0	0
hsa-miR-1343-5p	NM_001565	CXCL10	404	437	0.846154	-22.6	1	0.00391859	0.471	-0.0647101	0.182075	-5.19005	16	33	7	3UTR		0	0
hsa-miR-4690-3p	NM_001565	CXCL10	438	461	0.846154	-19.8	1	0.00114791	0.471	0.170446	0.0364266	-10.1404	16	23	6	3UTR		0	0
hsa-miR-4695-5p	NM_001565	CXCL10	825	846	1	-23.7	1	0.0115689	0.515	1.1027	0.889478	-4.52877	16	21	9	3UTR		0	0
hsa-miR-4695-5p	NM_001565	CXCL10	456	477	0.846154	-23.1	1	0.00363162	0.5	0.266798	0.0259608	-9.06247	16	21	5	3UTR		0	0
hsa-miR-4697-5p	NM_001565	CXCL10	446	468	0.846154	-22.2	1	0.000163322	0.485	0.437905	-0.074336	-6.19385	17	22	6	3UTR		0	0
hsa-miR-4697-3p	NM_001565	CXCL10	837	874	0.846154	-24.5	1	0.00366853	0.515	0.623184	0.954956	-15.2543	16	29	9	3UTR		0	0
hsa-miR-4699-5p	NM_001565	CXCL10	505	523	0.923077	-15.5	1	0.00788621	0.632	0.286733	0.114047	-10.4034	14	18	9	3UTR		0	0
hsa-miR-4700-5p	NM_001565	CXCL10	447	468	0.969231	-20.6	1	0.000163322	0.485	0.47279	-0.0490438	-11.4598	16	21	12	3UTR		0	0
hsa-miR-4701-3p	NM_001565	CXCL10	698	717	0.923077	-21.6	1	0.0376032	0.544	0.391971	0.37463	-8.5757	14	19	6	3UTR		0	0
hsa-miR-4701-3p	NM_001565	CXCL10	455	475	0.923077	-20.6	1	0.00668591	0.515	0.0843944	0.0582304	-6.98158	16	20	10	3UTR		0	0
hsa-miR-4707-5p	NM_001565	CXCL10	706	748	1	-25.7	1	0.000513379	0.632	-0.260666	0.317225	-7.10805	19	23	7	3UTR		0	0
hsa-miR-4707-5p	NM_001565	CXCL10	832	856	1	-21.5	1	0.000379749	0.515	1.06967	1.11999	-9.08601	17	24	5	3UTR		0	0
hsa-miR-4707-3p	NM_001565	CXCL10	726	748	0.846154	-18.8	1	0.000513379	0.632	-0.454151	0.36566	-14.5224	16	22	8	3UTR		0	0
hsa-miR-4710	NM_001565	CXCL10	454	474	0.923077	-19	1	0.00646599	0.5	0.312897	-0.0490438	-5.03583	16	20	8	3UTR		0	0
hsa-miR-4713-3p	NM_001565	CXCL10	843	859	1	-18.9	1	0.000852372	0.515	0.427848	1.10385	-18.6731	13	16	7	3UTR		0	0
hsa-miR-4713-3p	NM_001565	CXCL10	461	478	0.846154	-18	1	0.00396059	0.515	0.644312	0.0887554	-17.0123	14	17	8	3UTR		0	0
hsa-miR-4714-3p	NM_001565	CXCL10	1140	1180	0.846154	-16	1	0.00468288	0.75	0	0	-5.69428	18	40	9	3UTR		0	0
hsa-miR-4717-3p	NM_001565	CXCL10	826	845	0.923077	-20.2	0	0.0124215	0.515	0.559402	0.907418	-16.4234	13	19	7	3UTR		0	0
hsa-miR-4721	NM_001565	CXCL10	832	858	0.923077	-26.3	1	0.000859186	0.515	1.04176	0.858982	-6.74759	18	26	7	3UTR		0	0
hsa-miR-4722-5p	NM_001565	CXCL10	606	649	0.846154	-25.6	1	0.0117711	0.588	0.483912	0.406706	-6.85796	17	29	8	3UTR		0	0
hsa-miR-4723-5p	NM_001565	CXCL10	811	838	1	-26	1	0.00757278	0.559	1.37562	0.728925	-4.02637	21	27	7	3UTR		0	0
hsa-miR-4723-3p	NM_001565	CXCL10	404	414	0.923077	-16.7	1	0.000323834	0.559	0.286732	0.110559	-13.0794	9	10	9	3UTR		0	0
hsa-miR-4724-5p	NM_001565	CXCL10	1134	1151	0.846154	-19.3	0	0.00370022	0.721	0.424875	0.872427	-17.8457	14	17	7	3UTR		0	0
hsa-miR-4725-3p	NM_001565	CXCL10	445	469	0.846154	-22.8	1	0.00176304	0.471	0.312897	-0.0490438	-6.69537	18	24	6	3UTR		0	0
hsa-miR-4725-3p	NM_001565	CXCL10	621	646	0.923077	-20.3	1	0.0282226	0.603	0.24797	0.448569	-10.985	18	25	9	3UTR		0	0
hsa-miR-4726-5p	NM_001565	CXCL10	445	468	1	-25.3	1	0.000163322	0.485	0.204275	-0.00107566	-9.81332	17	23	8	3UTR		0	0
hsa-miR-4727-3p	NM_001565	CXCL10	808	850	0.846154	-19	1	0.0047997	0.5	0.439808	0.653581	-14.1359	12	16	6	3UTR		0	0
hsa-miR-4728-5p	NM_001565	CXCL10	441	478	1	-33.5	1	0.00396059	0.515	0.375533	0.056486	-3.79332	17	24	12	3UTR		0	0
hsa-miR-4730	NM_001565	CXCL10	479	501	0.923077	-16.3	1	0.0157802	0.618	0.199518	0.276267	-14.1648	14	22	8	3UTR		0	0
hsa-miR-4731-5p	NM_001565	CXCL10	864	882	0.846154	-17.2	1	0.0070441	0.544	1.06169	1.42585	-6.35195	16	18	10	3UTR		0	0
hsa-miR-4732-5p	NM_001565	CXCL10	454	482	0.846154	-19.9	1	0.0372576	0.529	-0.271442	0.157655	-8.04305	19	28	8	3UTR		0	0
hsa-miR-4732-5p	NM_001565	CXCL10	638	686	0.846154	-18.7	1	0.089381	0.544	0.489691	0.472994	-11.6925	13	16	8	3UTR		0	0
hsa-miR-4737	NM_001565	CXCL10	833	850	0.923077	-16.5	1	0.0047997	0.5	0.672161	0.960337	-12.1967	15	17	13	3UTR		0	0
hsa-miR-4738-3p	NM_001565	CXCL10	841	864	0.923077	-23.4	1	0.00079599	0.515	0.859472	1.06438	-12.345	17	23	6	3UTR		0	0
hsa-miR-4739	NM_001565	CXCL10	437	479	1	-30.5	1	0.00429539	0.529	0.372605	0.00154067	-8.23819	20	27	8	3UTR		0	0
hsa-miR-4739	NM_001565	CXCL10	812	849	1	-28.3	1	0.00556575	0.5	1.75165	0.716367	-5.81384	18	24	7	3UTR		0	0
hsa-miR-4740-5p	NM_001565	CXCL10	734	761	0.923077	-17	1	0.0127688	0.662	0.176703	0.18358	-5.52986	20	27	7	3UTR		0	0
hsa-miR-4740-3p	NM_001565	CXCL10	837	874	0.923077	-21.6	1	0.00366853	0.515	1.18983	1.10564	-6.08354	18	26	8	3UTR		0	0
hsa-miR-4740-3p	NM_001565	CXCL10	425	458	0.846154	-20	1	0.000561029	0.456	-0.00979718	0.128874	-16.6397	17	33	9	3UTR		0	0
hsa-miR-4741	NM_001565	CXCL10	837	858	0.923077	-25.4	1	0.000859186	0.515	1.7362	1.02492	-8.92504	15	21	6	3UTR		0	0
hsa-miR-4741	NM_001565	CXCL10	454	478	0.923077	-24.7	1	0.00396059	0.515	0.017613	0.0809061	-12.1122	17	24	12	3UTR		0	0
hsa-miR-4743-5p	NM_001565	CXCL10	824	857	0.846154	-25.9	1	0.00045854	0.515	2.12906	0.702016	-11.1439	16	22	8	3UTR		0	0
hsa-miR-4745-5p	NM_001565	CXCL10	811	864	0.923077	-26.4	1	0.00079599	0.515	2.34305	0.701119	-6.55112	19	29	7	3UTR		0	0
hsa-miR-4746-5p	NM_001565	CXCL10	835	857	0.923077	-22.1	1	0.00045854	0.515	1.12149	1.0886	-7.83873	14	22	6	3UTR		0	0
hsa-miR-4746-5p	NM_001565	CXCL10	1085	1168	0.846154	-20.2	1	0.039918	0.721	0.940223	0.740981	-4.957	18	35	8	3UTR		0	0
hsa-miR-4747-5p	NM_001565	CXCL10	442	479	1	-23.4	1	0.00429539	0.529	0.36697	-0.0150299	-6.08354	18	28	11	3UTR		0	0
hsa-miR-4747-5p	NM_001565	CXCL10	826	849	0.923077	-19.6	1	0.00556575	0.5	0.729822	0.872437	-10.0583	15	23	7	3UTR		0	0
hsa-miR-4748	NM_001565	CXCL10	837	858	0.923077	-20.4	1	0.000859186	0.515	0.595279	0.999803	-7.41489	16	21	8	3UTR		0	0
hsa-miR-4748	NM_001565	CXCL10	459	476	0.923077	-18.1	1	0.00293273	0.515	0.519305	0.0782896	-6.80703	13	17	5	3UTR		0	0
hsa-miR-4749-5p	NM_001565	CXCL10	649	684	0.923077	-20.4	1	0.0223831	0.559	0.857548	0.350679	-6.10696	19	30	7	3UTR		0	0
hsa-miR-4750-5p	NM_001565	CXCL10	812	858	0.923077	-23.3	1	0.000859186	0.515	1.35948	0.728028	-6.51454	17	26	8	3UTR		0	0
hsa-miR-4750-5p	NM_001565	CXCL10	448	468	1	-21	1	0.000163322	0.485	0.223938	0.00241291	-8.05823	16	20	13	3UTR		0	0
hsa-miR-4756-5p	NM_001565	CXCL10	450	468	0.846154	-19.5	1	0.000163322	0.485	0.112303	-0.0246237	-12.2416	14	18	6	3UTR		0	0
hsa-miR-4756-3p	NM_001565	CXCL10	900	920	1	-20.3	1	0.00198991	0.735	0.0140561	1.53708	-11.8505	14	20	10	3UTR		0	0
hsa-miR-4756-3p	NM_001565	CXCL10	572	597	0.923077	-18.6	1	0.0394262	0.588	0.984448	0.304175	-12.6861	17	25	10	3UTR		0	0
hsa-miR-4757-5p	NM_001565	CXCL10	403	459	1	-21.1	1	0.000342413	0.456	-0.0342177	0.24923	-8.42926	15	19	10	3UTR		0	0
hsa-miR-4758-5p	NM_001565	CXCL10	863	885	0.846154	-22.9	1	0.0149698	0.574	1.10083	1.46442	-7.70505	18	22	5	3UTR		0	0
hsa-miR-4761-5p	NM_001565	CXCL10	780	793	0.846154	-15.2	1	0.0448389	0.721	0.256431	0.43921	-11.8602	12	13	12	3UTR		0	0
hsa-miR-4761-3p	NM_001565	CXCL10	647	664	0.871795	-18.4	1	0.000277867	0.603	0.862371	0.409832	-5.18008	16	17	16	3UTR		0	0
hsa-miR-4766-5p	NM_001565	CXCL10	553	567	0.846154	-15.1	0	0.138352	0.574	0.25453	0.26144	-15.5666	12	14	10	3UTR		0	0
hsa-miR-4768-5p	NM_001565	CXCL10	404	415	1	-15.7	1	0.00073278	0.544	0.244869	0.0913715	-10.2546	10	11	10	3UTR		0	0
hsa-miR-4768-3p	NM_001565	CXCL10	657	677	0.846154	-20.9	1	0.000629275	0.559	0.2365	0.418553	-7.48298	16	20	6	3UTR		0	0
hsa-miR-4768-3p	NM_001565	CXCL10	1137	1151	0.923077	-16.7	1	0.00370022	0.721	0.485851	0.878247	-11.4552	10	14	8	3UTR		0	0
hsa-miR-4769-5p	NM_001565	CXCL10	821	849	0.923077	-22.6	1	0.00556575	0.5	0.466119	0.867952	-6.78424	21	28	7	3UTR		0	0
hsa-miR-4769-5p	NM_001565	CXCL10	457	477	1	-21.4	1	0.00363162	0.5	0.0686957	0.0599747	-9.05534	17	20	13	3UTR		0	0
hsa-miR-4773	NM_001565	CXCL10	639	677	0.923077	-18.7	1	0.000629275	0.559	0.726944	0.504896	-3.93757	16	25	9	3UTR		0	0
hsa-miR-4776-5p	NM_001565	CXCL10	832	859	1	-21.9	1	0.000852372	0.515	0.854398	0.893066	-7.91236	16	27	9	3UTR		0	0
hsa-miR-4436b-3p	NM_001565	CXCL10	831	849	1	-19.4	1	0.00556575	0.5	1.59986	0.806062	-10.9719	14	18	7	3UTR		0	0
hsa-miR-4436b-3p	NM_001565	CXCL10	730	744	0.923077	-18.6	1	0.000359936	0.603	-0.163677	0.366557	-5.76291	13	14	13	3UTR		0	0
hsa-miR-4787-5p	NM_001565	CXCL10	438	468	0.846154	-27.1	1	0.000163322	0.485	0.461162	-0.038578	-8.23913	16	30	6	3UTR		0	0
hsa-miR-4787-5p	NM_001565	CXCL10	557	575	1	-27.2	1	0.00308648	0.574	0.203007	0.271034	-6.76235	16	18	10	3UTR		0	0
hsa-miR-4787-5p	NM_001565	CXCL10	826	849	1	-26.1	1	0.00556575	0.5	0.35718	0.898448	-5.95809	17	23	11	3UTR		0	0
hsa-miR-4796-3p	NM_001565	CXCL10	1080	1091	0.846154	-15.6	0	0.00177529	0.721	1.33952	0.96992	-17.1102	10	11	10	3UTR		0	0
hsa-miR-4798-5p	NM_001565	CXCL10	448	462	0.846154	-15.1	1	0.000567587	0.485	-0.00232162	0.0259608	-9.88456	11	14	7	3UTR		0	0
hsa-miR-5001-3p	NM_001565	CXCL10	409	458	1	-23.8	1	0.000561029	0.456	-0.349933	0.172481	-12.428	13	17	8	3UTR		0	0
hsa-miR-5003-5p	NM_001565	CXCL10	616	669	0.846154	-19.4	1	0.000117761	0.603	0.461079	0.436372	-3.93757	23	53	9	3UTR		0	0
hsa-miR-5004-5p	NM_001565	CXCL10	674	688	1	-15.8	1	0.188295	0.559	0.998907	0.229449	-7.66387	12	14	10	3UTR		0	0
hsa-miR-5004-3p	NM_001565	CXCL10	850	870	0.923077	-18.9	1	0.015478	0.529	1.38459	1.059	-16.1211	13	20	8	3UTR		0	0
hsa-miR-5004-3p	NM_001565	CXCL10	1044	1063	0.846154	-17.3	1	0.245164	0.75	0.90563	0.923893	-7.48304	15	19	11	3UTR		0	0
hsa-miR-5006-5p	NM_001565	CXCL10	711	747	0.846154	-21.4	1	0.000541696	0.632	-0.253832	0.40692	-5.35086	19	36	13	3UTR		0	0
hsa-miR-5006-5p	NM_001565	CXCL10	615	629	1	-20.6	1	0.0453353	0.603	0.339061	0.448879	-8.09365	12	14	8	3UTR		0	0
hsa-miR-5008-5p	NM_001565	CXCL10	832	859	1	-26.9	1	0.000852372	0.515	0.918181	1.10385	-6.46361	19	27	9	3UTR		0	0
hsa-miR-5010-5p	NM_001565	CXCL10	835	848	1	-24.7	1	0.00453437	0.5	0.332174	0.913696	-5.61866	12	13	12	3UTR		0	0
hsa-miR-5010-5p	NM_001565	CXCL10	456	468	1	-20.3	1	0.000163322	0.485	0.228589	0.0669517	-7.9323	11	12	11	3UTR		0	0
hsa-miR-5088-5p	NM_001565	CXCL10	814	858	1	-28.2	1	0.000859186	0.515	1.0019	0.6186	-7.60568	18	24	10	3UTR		0	0
hsa-miR-5090	NM_001565	CXCL10	839	858	1	-21.2	1	0.000859186	0.515	0.906222	0.929841	-11.8625	15	19	11	3UTR		0	0
hsa-miR-5092	NM_001565	CXCL10	649	671	1	-23.4	1	0.000188777	0.588	1.13212	0.438207	-9.14131	17	22	7	3UTR		0	0
hsa-miR-5093	NM_001565	CXCL10	657	697	0.846154	-19.7	1	0.413419	0.574	1.09039	0.146298	-5.08246	21	40	8	3UTR		0	0
hsa-miR-5187-5p	NM_001565	CXCL10	679	710	1	-26.9	1	0.29726	0.559	0.781845	0.196138	-3.93757	21	31	9	3UTR		0	0
hsa-miR-5189-5p	NM_001565	CXCL10	835	859	0.923077	-25.7	1	0.000852372	0.515	0.726832	0.944192	-9.80227	17	24	9	3UTR	MIRT540512	0	0
hsa-miR-5192	NM_001565	CXCL10	819	848	0.923077	-18.7	1	0.00453437	0.5	0.922666	0.935223	-7.14013	17	29	6	3UTR		0	0
hsa-miR-5194	NM_001565	CXCL10	838	858	0.846154	-19.8	1	0.000859186	0.515	1.27696	1.0599	-12.428	15	20	7	3UTR		0	0
hsa-miR-5195-5p	NM_001565	CXCL10	729	749	0.923077	-18.9	1	0.000485808	0.632	0.0929886	0.224839	-7.3066	16	20	12	3UTR		0	0
hsa-miR-5196-5p	NM_001565	CXCL10	694	709	0.923077	-22.7	1	0.304375	0.559	0.290317	0.385623	-11.2074	13	15	8	3UTR		0	0
hsa-miR-5196-5p	NM_001565	CXCL10	433	479	1	-23.3	1	0.00429539	0.529	0.212309	-0.033345	-7.28438	20	35	8	3UTR		0	0
hsa-miR-5571-3p	NM_001565	CXCL10	450	465	0.846154	-19.9	0	0.000550718	0.471	0.112303	-0.0246237	-16.8557	12	15	6	3UTR		0	0
hsa-miR-5571-3p	NM_001565	CXCL10	1135	1151	1	-18.7	1	0.00370022	0.721	0.585014	0.885038	-11.1505	12	16	7	3UTR		0	0
hsa-miR-5100	NM_001565	CXCL10	1135	1151	0.923077	-18.7	0	0.00370022	0.721	0.456748	0.769198	-20.713	12	16	8	3UTR		0	0
hsa-miR-5100	NM_001565	CXCL10	647	678	0.846154	-17.6	1	0.000698996	0.544	0.654003	0.240358	-3.79332	20	31	8	3UTR		0	0
hsa-miR-5572	NM_001565	CXCL10	663	702	0.923077	-18.8	1	0.350919	0.559	0.65986	0.19523	-7.80875	19	39	7	3UTR		0	0
hsa-miR-5581-5p	NM_001565	CXCL10	567	584	0.923077	-18.5	1	2.16178e-05	0.603	0.45244	0.312024	-5.76291	13	17	8	3UTR		0	0
hsa-miR-5581-5p	NM_001565	CXCL10	1142	1153	1	-17.7	1	0.00179017	0.735	0.276314	0.909775	-10.5151	10	11	10	3UTR		0	0
hsa-miR-5585-3p	NM_001565	CXCL10	569	610	0.846154	-26.7	1	0.0654753	0.647	0.339061	0.337115	-3.93757	21	41	9	3UTR		0	0
hsa-miR-5587-5p	NM_001565	CXCL10	518	540	1	-16.1	1	0.008415	0.618	0.232466	0.128002	-13.0794	9	11	9	3UTR		0	1
hsa-miR-5587-3p	NM_001565	CXCL10	824	856	1	-21.8	1	0.000379749	0.515	2.82484	0.699325	-6.69537	14	26	9	3UTR		0	0
hsa-miR-5587-3p	NM_001565	CXCL10	541	564	0.923077	-18.8	0	0.0259352	0.574	0.204275	0.26144	-15.5666	15	23	9	3UTR		0	0
hsa-miR-5681a	NM_001565	CXCL10	836	846	0.923077	-15.6	1	0.0115689	0.515	0.495618	0.867055	-11.3719	9	10	9	3UTR		0	0
hsa-miR-548ax	NM_001565	CXCL10	414	436	0.846154	-18.2	1	0.00578983	0.471	-0.384819	0.193413	-5.33701	18	22	10	3UTR		0	1
hsa-miR-5698	NM_001565	CXCL10	445	469	1	-28.2	1	0.00176304	0.471	0.591983	0.0695682	-5.96246	18	24	13	3UTR		0	0
hsa-miR-5699-5p	NM_001565	CXCL10	730	748	0.923077	-19.4	1	0.000513379	0.632	-0.486184	0.37463	-8.917	14	18	7	3UTR		0	0
hsa-miR-5699-3p	NM_001565	CXCL10	430	457	0.846154	-18.1	1	0.00085296	0.456	0.471129	0.0512531	-5.08276	18	27	11	3UTR		0	0
hsa-miR-5703	NM_001565	CXCL10	458	479	0.923077	-19.1	1	0.00429539	0.529	0.131684	0.0591024	-8.2121	16	21	8	3UTR		0	0
hsa-miR-5739	NM_001565	CXCL10	702	740	0.846154	-19.2	1	0.00790464	0.588	-0.421262	0.383599	-8.00486	17	38	9	3UTR		0	0
hsa-miR-5787	NM_001565	CXCL10	842	859	1	-23.5	1	0.000852372	0.515	0.810547	1.06977	-14.7169	12	17	6	3UTR		0	0
hsa-miR-6070	NM_001565	CXCL10	432	448	0.846154	-16.6	1	0.000119853	0.426	-0.10399	0.0913716	-11.1754	14	16	9	3UTR		0	0
hsa-miR-6072	NM_001565	CXCL10	645	672	0.923077	-20.3	1	0.000302192	0.574	0.794982	0.412002	-10.603	17	27	9	3UTR		0	0
hsa-miR-6076	NM_001565	CXCL10	445	499	0.923077	-21.8	1	0.00162392	0.603	0.363481	0.0216	-10.8926	17	44	10	3UTR		0	0
hsa-miR-6077	NM_001565	CXCL10	439	468	0.846154	-18.8	1	0.000163322	0.485	0.436243	0.0495088	-16.7292	14	17	7	3UTR		0	0
hsa-miR-6081	NM_001565	CXCL10	1101	1149	0.923077	-24.7	1	0.00376666	0.706	0.725855	0.777075	-5.83853	21	42	11	3UTR		0	0
hsa-miR-6085	NM_001565	CXCL10	428	465	0.846154	-21.3	1	0.000550718	0.471	0.199518	0.113175	-3.79332	17	37	8	3UTR		0	0
hsa-miR-6085	NM_001565	CXCL10	836	858	0.923077	-19.7	1	0.000859186	0.515	0.846425	0.796196	-6.51454	14	22	6	3UTR		0	0
hsa-miR-6086	NM_001565	CXCL10	456	477	0.923077	-26.8	1	0.00363162	0.5	0.195492	0.0748011	-7.28438	17	21	6	3UTR		0	0
hsa-miR-6086	NM_001565	CXCL10	671	716	1	-25.7	1	0.0837863	0.544	1.01386	0.210328	-6.07158	17	21	9	3UTR		0	0
hsa-miR-6088	NM_001565	CXCL10	656	696	1	-20.1	1	0.407076	0.559	0.562162	0.155747	-3.79332	19	28	10	3UTR		0	0
hsa-miR-6088	NM_001565	CXCL10	457	476	0.923077	-18.9	1	0.00293273	0.515	0.147189	0.0198559	-11.7935	16	19	10	3UTR		0	0
hsa-miR-6089	NM_001565	CXCL10	673	716	0.923077	-28.9	1	0.0837863	0.544	0.709064	0.157277	-7.38222	22	43	10	3UTR		0	0
hsa-miR-6089	NM_001565	CXCL10	456	479	0.923077	-26.8	1	0.00429539	0.529	0.0425314	0.0660797	-8.40165	19	23	14	3UTR		0	0
hsa-miR-6090	NM_001565	CXCL10	458	478	0.846154	-27.1	1	0.00396059	0.515	-0.294699	0.145445	-7.58061	16	20	6	3UTR		0	0
hsa-miR-6124	NM_001565	CXCL10	459	478	0.923077	-24.5	1	0.00396059	0.515	0.15591	0.0782896	-12.5206	15	19	8	3UTR		0	0
hsa-miR-6124	NM_001565	CXCL10	678	709	0.923077	-21	1	0.304375	0.559	1.46532	0.175508	-11.0369	16	19	8	3UTR		0	0
hsa-miR-6127	NM_001565	CXCL10	829	849	0.923077	-21.6	1	0.00556575	0.5	1.12212	0.811444	-6.51454	15	20	7	3UTR		0	0
hsa-miR-6127	NM_001565	CXCL10	461	482	0.948718	-23.7	1	0.0372576	0.529	0.565819	0.0974769	-5.18008	18	21	12	3UTR		0	0
hsa-miR-6127	NM_001565	CXCL10	695	716	0.846154	-21	1	0.0837863	0.544	-0.150982	0.394363	-7.80367	15	21	5	3UTR		0	0
hsa-miR-378j	NM_001565	CXCL10	852	864	0.923077	-16.1	1	0.00079599	0.515	1.1783	1.13883	-10.0944	11	12	11	3UTR		0	0
hsa-miR-6133	NM_001565	CXCL10	676	701	1	-22.7	1	0.346024	0.559	0.914404	0.148092	-4.79441	17	25	8	3UTR		0	0
hsa-miR-6133	NM_001565	CXCL10	831	849	1	-21.5	1	0.00556575	0.5	0.922402	0.900242	-6.51454	14	18	7	3UTR		0	0
hsa-miR-6134	NM_001565	CXCL10	456	476	0.846154	-17.2	1	0.00293273	0.515	0.138467	0.0983491	-5.89267	15	20	8	3UTR		0	0
hsa-miR-6165	NM_001565	CXCL10	462	477	0.923077	-21.9	1	0.00363162	0.5	-0.297606	0.125386	-14.5224	13	15	8	3UTR		0	0
hsa-miR-6165	NM_001565	CXCL10	691	706	1	-21.6	1	0.324862	0.574	0.636282	0.289445	-13.6656	14	15	14	3UTR		0	0
hsa-miR-6499-5p	NM_001565	CXCL10	403	463	0.846154	-21.6	1	0.000483086	0.471	0.244869	0.0913715	-7.2559	16	40	10	3UTR		0	0
hsa-miR-6501-5p	NM_001565	CXCL10	837	877	0.923077	-21.6	1	0.00483607	0.529	0.96841	1.22583	-8.97132	17	32	11	3UTR		0	0
hsa-miR-6501-5p	NM_001565	CXCL10	713	747	0.903846	-19.9	1	0.000541696	0.632	-0.169731	0.430241	-10.6336	17	34	9	3UTR		0	0
hsa-miR-6503-3p	NM_001565	CXCL10	452	468	0.897436	-19.5	1	0.000163322	0.485	-0.0446831	-0.0176465	-16.8727	14	16	8	3UTR		0	0
hsa-miR-6509-5p	NM_001565	CXCL10	830	846	0.923077	-23.3	1	0.0115689	0.515	1.03179	0.877818	-10.3719	15	16	15	3UTR		0	0
hsa-miR-6509-5p	NM_001565	CXCL10	554	570	0.923077	-20.7	1	0.103729	0.559	-0.114455	0.237892	-9.54656	14	16	12	3UTR		0	0
hsa-miR-6511a-5p	NM_001565	CXCL10	549	574	0.846154	-20.8	1	0.0137379	0.574	0.199517	0.287604	-10.3702	17	21	6	3UTR		0	0
hsa-miR-6514-5p	NM_001565	CXCL10	554	572	0.846154	-20	1	0.0685361	0.574	0.127254	0.297198	-15.5675	14	18	7	3UTR		0	0
hsa-miR-6515-5p	NM_001565	CXCL10	824	848	1	-21.3	1	0.00453437	0.5	1.13345	0.846425	-4.957	17	24	7	3UTR		0	0
hsa-miR-6515-5p	NM_001565	CXCL10	702	718	1	-19.6	1	0.0186857	0.559	-0.18686	0.324401	-6.76235	15	16	15	3UTR		0	0
hsa-miR-6716-5p	NM_001565	CXCL10	454	478	0.846154	-22.3	1	0.00396059	0.515	0.147189	0.104454	-6.90779	15	24	7	3UTR		0	0
hsa-miR-6511b-5p	NM_001565	CXCL10	543	577	1	-27.1	1	0.000213118	0.603	0.141375	0.268417	-9.07598	20	24	9	3UTR		0	0
hsa-miR-6511b-5p	NM_001565	CXCL10	634	684	0.884615	-23.3	1	0.0223831	0.559	0.66516	0.239473	-4.957	21	50	9	3UTR		0	0
hsa-miR-6718-5p	NM_001565	CXCL10	635	683	1	-19.4	1	0.00327948	0.559	0.492182	0.28549	-6.9696	18	48	10	3UTR		0	0
hsa-miR-6720-5p	NM_001565	CXCL10	424	446	0.871795	-22.6	1	7.6487e-05	0.441	-0.178413	0.187308	-8.0398	18	22	9	3UTR		0	0
hsa-miR-6720-3p	NM_001565	CXCL10	561	578	1	-22.1	1	0.000198861	0.588	0.899173	0.291093	-11.1389	15	17	9	3UTR		0	0
hsa-miR-6722-3p	NM_001565	CXCL10	665	684	1	-21.2	1	0.0223831	0.559	0.299287	0.264293	-9.7377	14	19	11	3UTR		0	0
hsa-miR-6724-5p	NM_001565	CXCL10	813	859	0.923077	-28.1	1	0.000852372	0.515	0.387187	0.578237	-7.1818	19	30	7	3UTR		0	1
hsa-miR-6727-5p	NM_001565	CXCL10	429	468	0.923077	-27.9	1	0.000163322	0.485	0.246561	0.0486364	-8.82818	19	39	8	3UTR		0	0
hsa-miR-6727-5p	NM_001565	CXCL10	656	683	1	-23.7	1	0.00327948	0.559	0.717265	0.396154	-6.24613	20	27	10	3UTR		0	0
hsa-miR-6727-5p	NM_001565	CXCL10	829	854	0.923077	-22.3	1	0.000379676	0.515	1.02908	1.10295	-8.04305	18	25	11	3UTR		0	0
hsa-miR-6728-5p	NM_001565	CXCL10	813	846	0.846154	-22.8	1	0.0115689	0.515	1.01864	0.783639	-4.957	19	27	9	3UTR		0	0
hsa-miR-6729-5p	NM_001565	CXCL10	445	469	0.807692	-21.6	1	0.00176304	0.471	0.366472	-0.0717195	-10.6033	16	24	9	3UTR		0	0
hsa-miR-6729-5p	NM_001565	CXCL10	811	859	0.846154	-23.7	1	0.000852372	0.515	2.46811	0.731616	-11.0638	16	25	6	3UTR		0	0
hsa-miR-6730-5p	NM_001565	CXCL10	693	707	1	-19.7	1	0.31441	0.574	0.641408	0.378998	-5.08276	13	14	13	3UTR		0	0
hsa-miR-6730-5p	NM_001565	CXCL10	454	471	0.846154	-20.4	1	0.0071329	0.485	0.408833	0.0896276	-13.6656	14	17	8	3UTR		0	0
hsa-miR-6732-5p	NM_001565	CXCL10	430	468	0.923077	-24.3	1	0.000163322	0.485	-0.174835	0.0643351	-8.12748	16	27	5	3UTR		0	0
hsa-miR-6732-5p	NM_001565	CXCL10	826	847	0.923077	-22.9	1	0.00471652	0.5	0.35718	0.898448	-6.78234	15	21	11	3UTR		0	0
hsa-miR-6734-5p	NM_001565	CXCL10	830	849	1	-21.5	1	0.00556575	0.5	1.59474	0.739688	-17.2258	15	19	7	3UTR		0	0
hsa-miR-6734-5p	NM_001565	CXCL10	461	482	0.846154	-19.7	1	0.0372576	0.529	-0.271442	0.157655	-10.198	18	21	10	3UTR		0	0
hsa-miR-6736-5p	NM_001565	CXCL10	444	469	1	-22.7	1	0.00176304	0.471	0.593728	-0.00369222	-6.98341	18	25	6	3UTR		0	0
hsa-miR-6736-5p	NM_001565	CXCL10	652	681	0.923077	-21.6	1	0.00110713	0.559	0.787149	0.294547	-6.50069	18	29	9	3UTR		0	0
hsa-miR-6737-5p	NM_001565	CXCL10	843	879	0.923077	-25.4	1	0.00568952	0.544	1.07604	1.26799	-6.51454	18	36	8	3UTR		0	0
hsa-miR-6737-5p	NM_001565	CXCL10	432	469	1	-22.9	1	0.00176304	0.471	-0.100888	0.057358	-6.57952	15	20	7	3UTR		0	0
hsa-miR-6740-5p	NM_001565	CXCL10	558	604	0.923077	-22.7	1	0.116733	0.618	0.176261	0.162887	-5.22671	20	38	12	3UTR		0	0
hsa-miR-6740-5p	NM_001565	CXCL10	456	499	0.846154	-20.7	1	0.00162392	0.603	0.0816459	0.122769	-5.08246	19	43	11	3UTR		0	0
hsa-miR-6741-5p	NM_001565	CXCL10	823	859	1	-27.1	1	0.000852372	0.515	1.09386	0.873333	-5.33701	20	36	8	3UTR		0	0
hsa-miR-6742-5p	NM_001565	CXCL10	555	572	0.923077	-20	1	0.0685361	0.574	-0.231571	0.271034	-14.8321	13	17	7	3UTR		0	0
hsa-miR-6743-5p	NM_001565	CXCL10	826	858	1	-26	1	0.000859186	0.515	2.82484	0.699325	-10.1173	15	22	11	3UTR		0	0
hsa-miR-6743-5p	NM_001565	CXCL10	454	479	1	-25.5	1	0.00429539	0.529	0.312897	-0.0490438	-8.93978	17	25	8	3UTR		0	0
hsa-miR-6743-5p	NM_001565	CXCL10	649	687	0.923077	-23.2	1	0.106027	0.559	0.638785	0.253436	-8.3038	19	38	9	3UTR		0	0
hsa-miR-6744-5p	NM_001565	CXCL10	826	845	1	-26.5	1	0.0124215	0.515	1.65368	0.78902	-5.33701	16	19	9	3UTR		0	0
hsa-miR-6746-5p	NM_001565	CXCL10	434	468	1	-23.9	1	0.000163322	0.485	0.112303	0.0364265	-11.1132	14	16	14	3UTR		0	0
hsa-miR-6746-5p	NM_001565	CXCL10	832	868	0.923077	-21.1	1	0.00579374	0.515	0.975586	0.86257	-4.957	19	36	7	3UTR		0	0
hsa-miR-6747-5p	NM_001565	CXCL10	441	479	1	-25.9	1	0.00429539	0.529	0.147189	-0.0141578	-10.1092	18	24	8	3UTR		0	0
hsa-miR-6747-5p	NM_001565	CXCL10	669	706	1	-22	1	0.324862	0.574	0.711355	0.152831	-6.25121	19	28	7	3UTR		0	0
hsa-miR-6747-3p	NM_001565	CXCL10	868	911	0.923077	-17.2	1	0.000109618	0.676	1.23391	1.41958	-8.07147	10	12	10	3UTR		0	0
hsa-miR-6748-5p	NM_001565	CXCL10	855	882	0.846154	-19.2	1	0.0070441	0.544	1.01864	1.36845	-4.17062	18	27	9	3UTR		0	0
hsa-miR-6749-5p	NM_001565	CXCL10	835	858	0.923077	-24.4	1	0.000859186	0.515	1.19564	0.988143	-6.24613	15	23	6	3UTR		0	0
hsa-miR-6749-3p	NM_001565	CXCL10	404	416	1	-17.7	1	0.00337053	0.544	0.476112	0.123641	-12.6861	11	12	11	3UTR		0	0
hsa-miR-6750-5p	NM_001565	CXCL10	425	479	0.846154	-23	1	0.00429539	0.529	0.97282	-0.0167744	-10.2212	18	26	6	3UTR		0	0
hsa-miR-6751-5p	NM_001565	CXCL10	450	472	1	-24.1	1	0.010671	0.485	0.605689	0.0643354	-7.39609	18	22	8	3UTR		0	0
hsa-miR-6751-5p	NM_001565	CXCL10	826	851	1	-22.4	1	0.00241872	0.485	0.859472	0.94778	-6.25121	19	25	9	3UTR		0	0
hsa-miR-6751-5p	NM_001565	CXCL10	684	710	0.846154	-20.7	1	0.29726	0.559	0.287754	0.334472	-5.9393	19	26	7	3UTR		0	0
hsa-miR-6752-5p	NM_001565	CXCL10	430	478	1	-26.6	1	0.00396059	0.515	0.417554	0.0189835	-6.58625	18	24	8	3UTR		0	0
hsa-miR-6752-5p	NM_001565	CXCL10	677	709	0.846154	-23.8	1	0.304375	0.559	0.625637	0.188725	-4.79441	18	32	10	3UTR		0	0
hsa-miR-6753-5p	NM_001565	CXCL10	638	683	1	-23.1	1	0.00327948	0.559	1.15305	0.4045	-6.74759	17	23	7	3UTR		0	0
hsa-miR-6753-5p	NM_001565	CXCL10	605	627	0.846154	-22.2	1	0.0486236	0.603	0.414647	0.438247	-7.83873	15	22	6	3UTR		0	0
hsa-miR-6753-3p	NM_001565	CXCL10	404	449	0.846154	-20.5	1	0.000142606	0.441	-0.466801	0.19254	-8.58769	17	22	10	3UTR		0	0
hsa-miR-6754-5p	NM_001565	CXCL10	829	853	1	-27.9	1	0.000135065	0.515	2.736	0.709192	-7.47307	18	24	6	3UTR		0	0
hsa-miR-6755-5p	NM_001565	CXCL10	858	879	0.923077	-18	1	0.00568952	0.544	1.02582	1.20072	-6.24644	12	15	6	3UTR		0	0
hsa-miR-6756-5p	NM_001565	CXCL10	852	879	1	-26.5	1	0.00568952	0.544	0.774669	1.22583	-6.10696	19	27	8	3UTR		0	0
hsa-miR-6757-5p	NM_001565	CXCL10	433	480	1	-21.1	1	0.0110049	0.515	0.31611	0.00415716	-4.79441	16	25	6	3UTR		0	0
hsa-miR-6759-5p	NM_001565	CXCL10	425	470	0.923077	-22.8	1	0.00380418	0.471	-0.143527	0.057358	-8.23913	16	22	6	3UTR		0	0
hsa-miR-6760-5p	NM_001565	CXCL10	795	849	1	-25.3	1	0.00556575	0.5	0.320215	0.651787	-8.32703	18	28	9	3UTR		0	0
hsa-miR-6761-5p	NM_001565	CXCL10	835	870	0.923077	-23.5	1	0.015478	0.529	0.814768	0.921769	-3.79332	20	35	8	3UTR		0	0
hsa-miR-6761-5p	NM_001565	CXCL10	735	765	1	-21.5	1	0.0153701	0.662	0.200622	0.192549	-5.02746	19	30	7	3UTR		0	0
hsa-miR-6762-5p	NM_001565	CXCL10	449	478	0.846154	-23.8	1	0.00396059	0.515	0.376439	-0.0778246	-10.5848	18	29	7	3UTR		0	0
hsa-miR-6762-3p	NM_001565	CXCL10	403	418	1	-19.8	1	0.00291059	0.544	0.0724334	0.114047	-9.54656	13	15	9	3UTR		0	0
hsa-miR-6763-5p	NM_001565	CXCL10	460	478	1	-24.7	1	0.00396059	0.515	-0.294699	0.120153	-8.3038	16	18	13	3UTR		0	0
hsa-miR-6763-5p	NM_001565	CXCL10	829	852	0.846154	-22	1	0.000541499	0.5	0.552878	0.8832	-6.78424	17	23	5	3UTR		0	0
hsa-miR-6763-3p	NM_001565	CXCL10	441	487	0.846154	-18.2	1	0.00219687	0.559	0.30999	-0.0970118	-9.02511	16	46	9	3UTR		0	0
hsa-miR-6764-5p	NM_001565	CXCL10	599	627	0.923077	-18	1	0.0486236	0.603	-0.101996	0.338027	-15.2525	14	16	14	3UTR		0	0
hsa-miR-6765-5p	NM_001565	CXCL10	837	864	1	-25.7	1	0.00079599	0.515	0.595279	0.975586	-11.5721	18	27	10	3UTR		0	0
hsa-miR-6765-5p	NM_001565	CXCL10	625	688	1	-24.2	1	0.188295	0.559	0.0285765	0.587113	-7.14013	16	20	10	3UTR		0	0
hsa-miR-6766-5p	NM_001565	CXCL10	660	681	1	-20.8	1	0.00110713	0.559	0.374886	0.420723	-7.84025	19	21	15	3UTR		0	0
hsa-miR-6766-5p	NM_001565	CXCL10	420	471	0.923077	-19.3	1	0.0071329	0.485	-0.201669	0.125385	-5.81384	15	20	8	3UTR		0	0
hsa-miR-6769a-5p	NM_001565	CXCL10	442	471	1	-24	1	0.0071329	0.485	0.522883	0.0346822	-8.40586	17	21	11	3UTR		0	0
hsa-miR-6769a-5p	NM_001565	CXCL10	850	879	0.923077	-23.2	1	0.00568952	0.544	1.00702	1.18727	-5.48126	20	29	7	3UTR		0	0
hsa-miR-6770-5p	NM_001565	CXCL10	634	665	0.846154	-18.4	1	0.000229293	0.618	0.49158	0.485758	-3.93757	19	31	8	3UTR		0	0
hsa-miR-6771-5p	NM_001565	CXCL10	458	478	1	-25	1	0.00396059	0.515	-0.294699	0.145445	-10.5818	15	20	6	3UTR		0	0
hsa-miR-6773-5p	NM_001565	CXCL10	843	860	1	-20.4	1	0.00085306	0.515	1.25005	1.03389	-6.8193	12	17	8	3UTR		0	1
hsa-miR-6774-5p	NM_001565	CXCL10	716	745	0.846154	-20.2	1	0.000339842	0.618	-0.227043	0.42755	-6.82535	18	29	11	3UTR		0	0
hsa-miR-6775-5p	NM_001565	CXCL10	832	858	0.923077	-30	1	0.000859186	0.515	0.723415	1.03389	-13.9518	17	26	7	3UTR		0	0
hsa-miR-6775-5p	NM_001565	CXCL10	445	478	1	-30	1	0.00396059	0.515	0.175098	-0.0638703	-6.50069	18	26	10	3UTR		0	0
hsa-miR-6775-5p	NM_001565	CXCL10	695	716	1	-27	1	0.0837863	0.544	0.37762	0.348823	-6.50069	18	21	10	3UTR		0	0
hsa-miR-6776-5p	NM_001565	CXCL10	827	859	1	-24.1	1	0.000852372	0.515	1.2677	0.771978	-4.957	17	32	12	3UTR		0	0
hsa-miR-6777-5p	NM_001565	CXCL10	821	849	1	-27.4	1	0.00556575	0.5	2.12906	0.702016	-11.6382	15	21	8	3UTR		0	0
hsa-miR-6777-5p	NM_001565	CXCL10	445	468	1	-24.7	1	0.000163322	0.485	0.344191	-0.0132858	-8.81344	17	23	12	3UTR		0	0
hsa-miR-6778-5p	NM_001565	CXCL10	835	850	0.923077	-22.2	1	0.0047997	0.5	0.622188	1.03837	-14.01	13	15	8	3UTR		0	0
hsa-miR-6778-5p	NM_001565	CXCL10	454	481	0.923077	-22.4	1	0.00909849	0.515	0.20824	0.0338102	-11.2074	17	27	8	3UTR		0	0
hsa-miR-6778-5p	NM_001565	CXCL10	678	702	0.923077	-21.8	1	0.350919	0.559	1.53708	0.173071	-12.7977	16	24	8	3UTR		0	0
hsa-miR-6779-5p	NM_001565	CXCL10	452	469	1	-22.9	1	0.00176304	0.471	0.461162	0.0591024	-7.87558	15	17	12	3UTR		0	1
hsa-miR-6779-5p	NM_001565	CXCL10	837	870	0.923077	-22.8	1	0.015478	0.529	0.960039	1.20072	-4.17062	19	33	7	3UTR		0	1
hsa-miR-6780a-5p	NM_001565	CXCL10	830	851	0.923077	-23.4	1	0.00241872	0.485	0.798588	1.08681	-9.29399	18	21	9	3UTR		0	1
hsa-miR-6780a-5p	NM_001565	CXCL10	454	469	1	-19.7	1	0.00176304	0.471	0.591983	0.0695682	-9.14974	14	15	14	3UTR		0	1
hsa-miR-6780a-5p	NM_001565	CXCL10	554	573	1	-20	1	0.0645723	0.559	0.127254	0.297198	-7.48864	16	19	9	3UTR		0	1
hsa-miR-6781-5p	NM_001565	CXCL10	797	858	0.923077	-25.5	1	0.000859186	0.515	0.841845	0.784535	-3.79332	20	49	8	3UTR		0	0
hsa-miR-6782-5p	NM_001565	CXCL10	652	706	0.923077	-26.1	1	0.324862	0.574	0.609079	0.307116	-4.76182	18	31	13	3UTR		0	0
hsa-miR-6782-5p	NM_001565	CXCL10	447	480	0.923077	-22.3	1	0.0110049	0.515	0.0580362	0.112303	-5.76291	20	33	8	3UTR		0	0
hsa-miR-6782-3p	NM_001565	CXCL10	429	457	1	-24.5	1	0.00085296	0.456	0.713115	0.00590142	-9.59293	16	21	9	3UTR		0	0
hsa-miR-6784-5p	NM_001565	CXCL10	694	709	1	-21.4	1	0.304375	0.559	0.543455	0.272936	-16.9839	12	15	9	3UTR		0	0
hsa-miR-6784-5p	NM_001565	CXCL10	587	628	0.846154	-21.4	1	0.043055	0.603	0.423869	0.379386	-6.76235	18	41	6	3UTR		0	0
hsa-miR-6785-5p	NM_001565	CXCL10	831	850	0.923077	-21.6	1	0.0047997	0.5	0.866357	0.904727	-4.90607	14	19	6	3UTR		0	0
hsa-miR-6785-5p	NM_001565	CXCL10	444	469	0.923077	-22	1	0.00176304	0.471	0.58192	0.014623	-9.43035	17	25	6	3UTR		0	0
hsa-miR-6786-5p	NM_001565	CXCL10	457	481	0.923077	-23.3	1	0.00909849	0.515	0.147189	0.0198559	-10.5818	15	24	9	3UTR		0	0
hsa-miR-6786-5p	NM_001565	CXCL10	810	840	0.846154	-23.2	1	0.00643709	0.559	1.01715	0.763009	-3.93757	21	30	9	3UTR		0	0
hsa-miR-6787-5p	NM_001565	CXCL10	555	575	1	-26.8	1	0.00308648	0.574	0.336569	0.279755	-5.19005	18	20	10	3UTR		0	0
hsa-miR-6787-5p	NM_001565	CXCL10	599	628	0.923077	-24.7	1	0.043055	0.603	0.434028	0.383766	-10.0445	15	23	9	3UTR		0	0
hsa-miR-6787-5p	NM_001565	CXCL10	662	685	1	-22.3	1	0.0807531	0.559	1.08219	0.227439	-6.32527	16	23	7	3UTR		0	0
hsa-miR-6788-5p	NM_001565	CXCL10	820	850	0.846154	-19	1	0.0047997	0.5	1.24108	0.627569	-10.1742	16	22	6	3UTR		0	0
hsa-miR-6788-5p	NM_001565	CXCL10	697	717	1	-18.3	1	0.0376032	0.544	-0.137656	0.278656	-6.13885	15	20	7	3UTR		0	0
hsa-miR-6789-5p	NM_001565	CXCL10	645	684	0.923077	-23.5	1	0.0223831	0.559	0.576286	0.251522	-6.08354	20	39	6	3UTR		0	0
hsa-miR-6789-5p	NM_001565	CXCL10	456	481	0.846154	-22.3	1	0.00909849	0.515	0.117287	0.150678	-13.7119	17	25	7	3UTR		0	0
hsa-miR-6789-3p	NM_001565	CXCL10	438	462	0.846154	-21.6	1	0.000567587	0.485	0.396374	-0.0455552	-5.08246	17	24	4	3UTR		0	0
hsa-miR-6790-5p	NM_001565	CXCL10	675	702	0.820513	-21.6	1	0.350919	0.559	0.994721	0.147523	-10.4511	19	27	8	3UTR		0	0
hsa-miR-6791-5p	NM_001565	CXCL10	795	855	0.846154	-27.3	1	0.00037908	0.515	0.2365	0.65986	-11.3517	17	25	5	3UTR		0	0
hsa-miR-6791-3p	NM_001565	CXCL10	835	856	0.923077	-22.3	1	0.000379749	0.515	0.894262	1.17202	-14.3736	14	21	9	3UTR		0	0
hsa-miR-6793-5p	NM_001565	CXCL10	833	859	1	-23.4	1	0.000852372	0.515	0.862985	1.03299	-6.54929	17	21	10	3UTR		0	0
hsa-miR-6794-5p	NM_001565	CXCL10	696	716	1	-22.5	1	0.0837863	0.544	0.255819	0.369199	-6.01339	16	20	10	3UTR		0	0
hsa-miR-6794-5p	NM_001565	CXCL10	833	848	1	-21.1	1	0.00453437	0.5	0.690954	1.06887	-7.30252	13	15	9	3UTR		0	0
hsa-miR-6795-5p	NM_001565	CXCL10	425	482	0.923077	-24.6	1	0.0372576	0.529	-0.0202634	0.101837	-6.5515	21	28	7	3UTR		0	0
hsa-miR-6795-5p	NM_001565	CXCL10	824	850	0.923077	-20.5	1	0.0047997	0.5	1.92276	0.72444	-7.75865	20	26	8	3UTR		0	0
hsa-miR-6796-5p	NM_001565	CXCL10	454	482	1	-23.9	1	0.0372576	0.529	0.0973518	0.162016	-6.09222	18	28	7	3UTR		0	0
hsa-miR-6796-5p	NM_001565	CXCL10	635	684	1	-21.7	1	0.0223831	0.559	0.618167	0.485262	-4.957	19	33	11	3UTR		0	0
hsa-miR-6797-5p	NM_001565	CXCL10	641	700	0.851282	-24.8	1	0.390845	0.559	0.697297	0.179349	-4.957	20	45	10	3UTR		0	0
hsa-miR-6798-5p	NM_001565	CXCL10	694	720	1	-24.5	1	0.00105407	0.574	-0.150982	0.394363	-6.35195	18	26	10	3UTR		0	0
hsa-miR-6798-5p	NM_001565	CXCL10	595	627	0.923077	-23.3	1	0.0486236	0.603	0.442132	0.426037	-5.52986	21	32	8	3UTR		0	0
hsa-miR-6799-5p	NM_001565	CXCL10	694	709	1	-21.2	1	0.304375	0.559	0.30313	0.388981	-9.59801	14	15	14	3UTR		0	0
hsa-miR-6801-5p	NM_001565	CXCL10	455	469	1	-21	1	0.00176304	0.471	0.271228	0.0355545	-12.0571	12	14	9	3UTR		0	0
hsa-miR-6802-5p	NM_001565	CXCL10	681	704	0.969231	-23.3	1	0.401167	0.559	0.60963	0.298531	-6.24613	17	23	10	3UTR		0	0
hsa-miR-6803-5p	NM_001565	CXCL10	674	710	0.846154	-25.2	1	0.29726	0.559	0.702913	0.194733	-4.02637	19	36	8	3UTR		0	0
hsa-miR-6803-5p	NM_001565	CXCL10	834	859	1	-24.4	1	0.000852372	0.515	0.682412	1.07425	-7.97342	16	25	7	3UTR		0	0
hsa-miR-6803-5p	NM_001565	CXCL10	457	477	1	-23.7	1	0.00363162	0.5	-0.297606	0.125386	-8.75027	16	20	8	3UTR		0	0
hsa-miR-6805-5p	NM_001565	CXCL10	425	465	1	-25.4	1	0.000550718	0.471	-0.074812	0.0599744	-5.81384	16	20	11	3UTR		0	0
hsa-miR-6805-5p	NM_001565	CXCL10	826	849	0.846154	-21.2	1	0.00556575	0.5	2.27257	0.71278	-11.9066	16	23	5	3UTR		0	0
hsa-miR-6805-3p	NM_001565	CXCL10	409	430	0.846154	-19	1	0.00528219	0.485	-0.142363	0.194285	-4.90607	14	21	8	3UTR		0	0
hsa-miR-6806-5p	NM_001565	CXCL10	846	877	0.846154	-22.5	1	0.00483607	0.529	0.659859	1.22763	-7.28657	19	31	6	3UTR		0	0
hsa-miR-6806-5p	NM_001565	CXCL10	645	688	1	-20.7	0	0.188295	0.559	1.29849	0.408434	-19.4239	14	17	10	3UTR		0	0
hsa-miR-6806-3p	NM_001565	CXCL10	570	595	0.923077	-18.5	1	0.0116099	0.603	1.25578	0.284988	-9.08403	19	25	9	3UTR		0	0
hsa-miR-6806-3p	NM_001565	CXCL10	735	760	0.846154	-15.1	1	0.00355857	0.662	0.214973	0.112721	-13.1601	17	25	5	3UTR		0	0
hsa-miR-6807-5p	NM_001565	CXCL10	842	881	1	-20.4	1	0.00659447	0.529	1.11062	1.18457	-4.99396	20	39	7	3UTR		0	0
hsa-miR-6807-5p	NM_001565	CXCL10	700	722	0.923077	-18.9	1	0.0010289	0.603	0.436391	0.39818	-13.652	15	22	7	3UTR		0	0
hsa-miR-6808-5p	NM_001565	CXCL10	542	564	0.846154	-22.6	1	0.0259352	0.574	0.105326	0.284116	-13.4422	16	22	6	3UTR		0	0
hsa-miR-6808-5p	NM_001565	CXCL10	823	841	1	-22.9	1	0.00599858	0.559	1.51017	0.812341	-6.78234	16	18	11	3UTR		0	0
hsa-miR-6810-5p	NM_001565	CXCL10	652	688	0.923077	-22.1	1	0.188295	0.559	0.705784	0.227276	-6.62614	20	36	14	3UTR		0	0
hsa-miR-6812-5p	NM_001565	CXCL10	430	480	0.923077	-28	1	0.0110049	0.515	0.416309	0.0547417	-8.70704	19	26	7	3UTR		0	0
hsa-miR-6812-5p	NM_001565	CXCL10	835	858	0.846154	-25.8	1	0.000859186	0.515	0.377252	0.878715	-18.5878	15	23	7	3UTR		0	0
hsa-miR-6815-5p	NM_001565	CXCL10	841	880	0.923077	-22.4	1	0.00614055	0.544	1.05792	1.18727	-3.93757	17	39	8	3UTR		0	0
hsa-miR-6816-5p	NM_001565	CXCL10	662	688	1	-25.7	1	0.188295	0.559	0.708654	0.0964476	-3.93757	20	26	10	3UTR		0	0
hsa-miR-6816-5p	NM_001565	CXCL10	450	469	1	-23.6	1	0.00176304	0.471	0.266798	0.0259608	-7.43082	17	19	14	3UTR		0	0
hsa-miR-6819-5p	NM_001565	CXCL10	830	851	1	-21.1	1	0.00241872	0.485	0.714872	1.19623	-9.27453	16	21	9	3UTR		0	0
hsa-miR-6819-5p	NM_001565	CXCL10	594	625	0.846154	-20.8	1	0.0709852	0.588	0.385575	0.366019	-5.9255	16	31	9	3UTR		0	0
hsa-miR-6819-3p	NM_001565	CXCL10	449	459	1	-15.8	1	0.000342413	0.456	0.263476	-0.050788	-13.0794	9	10	9	3UTR		0	0
hsa-miR-6821-5p	NM_001565	CXCL10	456	473	0.846154	-23.3	1	0.0115783	0.485	0.266798	0.0259608	-15.0393	14	17	7	3UTR		0	0
hsa-miR-6823-5p	NM_001565	CXCL10	635	683	0.846154	-22	1	0.00327948	0.559	0.717782	0.255544	-4.02637	18	48	7	3UTR		0	0
hsa-miR-6823-5p	NM_001565	CXCL10	555	574	0.846154	-21.5	1	0.0137379	0.574	0.356504	0.232659	-6.19385	16	19	6	3UTR		0	0
hsa-miR-6823-3p	NM_001565	CXCL10	438	459	0.846154	-18.3	1	0.000342413	0.456	0.346537	-0.0490437	-12.6041	13	21	7	3UTR		0	0
hsa-miR-6824-5p	NM_001565	CXCL10	433	481	1	-26.6	1	0.00909849	0.515	0.41359	0.00677356	-6.9954	18	25	9	3UTR		0	0
hsa-miR-6824-5p	NM_001565	CXCL10	844	881	1	-25.2	1	0.00659447	0.529	1.09398	1.35589	-5.18008	20	37	7	3UTR		0	0
hsa-miR-6824-5p	NM_001565	CXCL10	620	647	1	-23.1	1	0.0224398	0.588	0.267703	0.468673	-12.9186	16	27	7	3UTR		0	0
hsa-miR-6825-5p	NM_001565	CXCL10	455	480	1	-27.5	1	0.0110049	0.515	-0.410985	0.124513	-6.9954	18	25	10	3UTR		0	0
hsa-miR-6827-5p	NM_001565	CXCL10	820	836	1	-20.8	1	0.0270982	0.559	1.81752	0.719058	-4.90607	14	16	8	3UTR		0	0
hsa-miR-6827-5p	NM_001565	CXCL10	438	462	0.923077	-21.9	1	0.000567587	0.485	0.713115	0.00590142	-11.2285	17	24	7	3UTR		0	0
hsa-miR-6828-5p	NM_001565	CXCL10	404	437	0.846154	-21.1	1	0.00391859	0.471	0.157156	0.138467	-14.4098	14	33	7	3UTR		0	0
hsa-miR-6828-3p	NM_001565	CXCL10	410	430	0.846154	-17.8	1	0.00528219	0.485	0.312896	0.193412	-7.2559	14	20	8	3UTR		0	0
hsa-miR-6829-5p	NM_001565	CXCL10	853	875	0.923077	-21.9	1	0.0040775	0.529	0.865995	1.29849	-6.54929	15	22	11	3UTR		0	0
hsa-miR-6830-5p	NM_001565	CXCL10	667	687	0.923077	-17.5	1	0.106027	0.559	0.272378	0.452185	-16.5004	14	20	7	3UTR		0	0
hsa-miR-6831-5p	NM_001565	CXCL10	827	880	0.846154	-23.1	1	0.00614055	0.544	1.1566	0.74507	-11.3749	19	44	7	3UTR		0	0
hsa-miR-6832-5p	NM_001565	CXCL10	675	702	0.923077	-18.4	1	0.350919	0.559	1.06169	0.24529	-9.37203	19	27	10	3UTR		0	0
hsa-miR-6832-5p	NM_001565	CXCL10	619	648	0.846154	-17.3	1	0.017005	0.603	0.844905	0.434331	-16.8677	15	29	8	3UTR		0	0
hsa-miR-6833-5p	NM_001565	CXCL10	682	717	0.923077	-24.3	1	0.0376032	0.544	0.659859	0.205067	-6.51454	17	27	12	3UTR		0	0
hsa-miR-6833-5p	NM_001565	CXCL10	461	481	0.923077	-21.4	1	0.00909849	0.515	0.161143	0.118408	-6.9696	16	20	9	3UTR		0	0
hsa-miR-6835-5p	NM_001565	CXCL10	525	573	0.923077	-24.2	1	0.0645723	0.559	0.294484	0.168993	-7.86061	17	20	9	3UTR		0	0
hsa-miR-6780b-5p	NM_001565	CXCL10	829	849	1	-28	1	0.00556575	0.5	1.3547	0.813238	-10.9252	17	20	6	3UTR		0	0
hsa-miR-6780b-5p	NM_001565	CXCL10	659	710	0.923077	-26.1	1	0.29726	0.559	0.918181	0.206294	-11.3517	19	39	9	3UTR		0	0
hsa-miR-6836-5p	NM_001565	CXCL10	797	858	0.846154	-22.2	1	0.000859186	0.515	0.290317	0.673314	-10.6365	14	23	7	3UTR		0	0
hsa-miR-6836-5p	NM_001565	CXCL10	650	684	1	-21.1	1	0.0223831	0.559	0.569186	0.176679	-4.65016	20	34	6	3UTR		0	0
hsa-miR-6838-5p	NM_001565	CXCL10	826	840	1	-17.3	1	0.00643709	0.559	0.918181	0.884994	-14.9547	13	14	13	3UTR		1	0
hsa-miR-6841-5p	NM_001565	CXCL10	652	683	0.923077	-16.4	1	0.00327948	0.559	1.33975	0.387503	-9.69585	13	15	13	3UTR		0	0
hsa-miR-6841-3p	NM_001565	CXCL10	422	441	0.846154	-17.1	1	2.37779e-05	0.441	-0.301343	0.148061	-4.84971	14	19	10	3UTR		0	0
hsa-miR-6842-5p	NM_001565	CXCL10	451	465	1	-20	1	0.000550718	0.471	0.147189	-0.0141578	-4.76182	13	14	13	3UTR		0	0
hsa-miR-6845-5p	NM_001565	CXCL10	664	683	0.846154	-18.1	1	0.00327948	0.559	0.00585614	0.420131	-7.66387	14	19	7	3UTR		0	0
hsa-miR-6845-5p	NM_001565	CXCL10	731	745	1	-21.1	1	0.000339842	0.618	-0.125039	0.319019	-13.6656	13	14	13	3UTR		0	0
hsa-miR-6846-5p	NM_001565	CXCL10	614	645	1	-22.5	1	0.0287599	0.588	0.743419	0.407802	-10.0807	17	31	11	3UTR		0	0
hsa-miR-6846-5p	NM_001565	CXCL10	812	850	0.923077	-21.8	1	0.0047997	0.5	1.01477	0.77736	-5.48126	20	36	11	3UTR		0	0
hsa-miR-6846-5p	NM_001565	CXCL10	458	480	0.923077	-20.6	1	0.0110049	0.515	0.745232	0.0538696	-8.85129	17	22	7	3UTR		0	0
hsa-miR-6846-3p	NM_001565	CXCL10	405	418	0.923077	-15	1	0.00291059	0.544	0.330339	0.107942	-11.6416	10	13	8	3UTR		0	0
hsa-miR-6847-5p	NM_001565	CXCL10	821	847	0.923077	-20.8	1	0.00471652	0.5	1.08465	0.842837	-6.51454	19	26	6	3UTR		0	0
hsa-miR-6847-3p	NM_001565	CXCL10	437	458	0.846154	-18.7	1	0.000561029	0.456	0.324302	-0.00543649	-7.00221	16	21	9	3UTR		0	0
hsa-miR-6848-5p	NM_001565	CXCL10	822	850	0.846154	-24	1	0.0047997	0.5	1.43961	0.72444	-8.30604	20	28	6	3UTR		0	0
hsa-miR-6848-5p	NM_001565	CXCL10	539	565	0.923077	-22	1	0.0190069	0.588	0.105326	0.284116	-13.1412	19	26	6	3UTR		0	0
hsa-miR-6849-5p	NM_001565	CXCL10	463	502	0.846154	-20.7	1	0.0213708	0.632	0.061316	0.0713126	-6.50069	19	39	10	3UTR		0	0
hsa-miR-6849-5p	NM_001565	CXCL10	821	847	0.846154	-21.2	1	0.00471652	0.5	1.63574	0.785433	-5.48126	21	26	6	3UTR		0	0
hsa-miR-6850-3p	NM_001565	CXCL10	649	680	0.846154	-17.6	1	0.000814524	0.559	1.05724	0.40898	-8.4155	13	17	7	3UTR		0	0
hsa-miR-6851-5p	NM_001565	CXCL10	455	477	1	-25.3	1	0.00363162	0.5	0.116179	0.113176	-11.254	18	22	9	3UTR		0	0
hsa-miR-6851-5p	NM_001565	CXCL10	825	848	0.923077	-22	1	0.00453437	0.5	0.344134	0.912799	-9.2861	17	23	5	3UTR		0	0
hsa-miR-6851-3p	NM_001565	CXCL10	835	857	0.846154	-16.7	1	0.00045854	0.515	0.495618	0.867055	-13.0794	9	11	9	3UTR		0	0
hsa-miR-6852-5p	NM_001565	CXCL10	756	771	1	-19.8	1	0.049127	0.662	0.0519848	0.0517286	-6.51454	14	15	14	3UTR		0	0
hsa-miR-6853-5p	NM_001565	CXCL10	796	840	1	-28.4	1	0.00643709	0.559	0.441983	0.674211	-5.03583	19	22	17	3UTR		0	0
hsa-miR-6854-3p	NM_001565	CXCL10	406	429	0.846154	-15.6	1	0.00443186	0.5	-0.179469	0.150677	-4.90607	14	23	8	3UTR		0	0
hsa-miR-6855-5p	NM_001565	CXCL10	667	689	1	-21.2	1	0.354889	0.559	0.224541	0.40644	-8.04305	20	22	15	3UTR		0	0
hsa-miR-6856-5p	NM_001565	CXCL10	822	849	1	-23.7	1	0.00556575	0.5	0.795171	0.923563	-7.98902	19	27	7	3UTR		0	0
hsa-miR-6856-5p	NM_001565	CXCL10	555	575	0.923077	-21.6	1	0.00308648	0.574	0.185246	0.259696	-13.4584	16	20	6	3UTR		0	0
hsa-miR-6856-3p	NM_001565	CXCL10	411	460	0.846154	-23	1	0.00190606	0.456	-0.144583	0.159399	-6.24613	16	23	5	3UTR		0	0
hsa-miR-6857-5p	NM_001565	CXCL10	455	480	0.846154	-21.2	1	0.0110049	0.515	0.123931	0.140212	-8.25293	17	25	7	3UTR		0	0
hsa-miR-6857-5p	NM_001565	CXCL10	663	710	0.923077	-20.1	1	0.29726	0.559	0.348918	0.240938	-7.16335	18	47	8	3UTR		0	0
hsa-miR-6858-5p	NM_001565	CXCL10	831	850	0.923077	-24.8	1	0.0047997	0.5	1.06169	0.902036	-12.9969	17	19	14	3UTR		0	0
hsa-miR-6858-5p	NM_001565	CXCL10	428	473	1	-23.1	1	0.0115783	0.485	0.0524986	0.0739288	-5.22671	15	19	11	3UTR		0	0
hsa-miR-6859-5p	NM_001565	CXCL10	669	700	0.826923	-21.4	1	0.390845	0.559	0.00329341	0.388738	-10.5298	20	31	13	3UTR		0	0
hsa-miR-6859-5p	NM_001565	CXCL10	841	868	0.846154	-21.4	1	0.00579374	0.515	1.07436	0.964822	-8.55011	18	27	7	3UTR		0	0
hsa-miR-6859-5p	NM_001565	CXCL10	645	664	0.923077	-18.7	1	0.000277867	0.603	1.00429	0.374946	-7.37138	15	19	10	3UTR		0	0
hsa-miR-6859-3p	NM_001565	CXCL10	514	550	0.846154	-21	1	6.08984e-07	0.574	0.286732	0.19254	-7.38222	21	36	7	3UTR		0	0
hsa-miR-6859-3p	NM_001565	CXCL10	449	496	0.846154	-20.1	1	0.00187758	0.588	0.138468	-0.0359616	-7.12766	19	47	8	3UTR		0	0
hsa-miR-6769b-5p	NM_001565	CXCL10	681	712	1	-25.1	1	0.206037	0.559	0.989936	0.202707	-6.34001	19	24	10	3UTR		0	0
hsa-miR-6769b-5p	NM_001565	CXCL10	826	881	0.923077	-24	1	0.00659447	0.529	0.833546	1.00429	-4.957	18	49	7	3UTR		0	0
hsa-miR-6860	NM_001565	CXCL10	828	859	0.923077	-20.9	1	0.000852372	0.515	1.34872	1.05721	-9.61616	16	31	8	3UTR	MIRT540510	0	0
hsa-miR-6861-5p	NM_001565	CXCL10	845	880	0.923077	-22	1	0.00614055	0.544	1.56398	1.04644	-12.3711	16	35	7	3UTR		0	0
hsa-miR-6862-5p	NM_001565	CXCL10	452	478	1	-20.7	1	0.00396059	0.515	0.321619	-0.0752081	-10.8697	13	19	8	3UTR		0	0
hsa-miR-6862-5p	NM_001565	CXCL10	841	858	0.923077	-20.5	1	0.000859186	0.515	0.702913	1.1783	-8.24097	14	17	8	3UTR		0	0
hsa-miR-6865-5p	NM_001565	CXCL10	808	844	1	-24.1	1	0.0122473	0.515	0.864364	0.595279	-7.78178	14	19	8	3UTR		0	0
hsa-miR-6867-5p	NM_001565	CXCL10	463	486	0.846154	-19.2	1	0.00242449	0.559	-0.0720933	0.180331	-11.3358	17	23	12	3UTR		0	0
hsa-miR-6867-5p	NM_001565	CXCL10	854	886	0.923077	-18.2	1	0.0254238	0.588	1.45911	1.37652	-7.28438	21	32	7	3UTR		0	0
hsa-miR-6869-5p	NM_001565	CXCL10	545	571	0.846154	-21.9	1	0.0780636	0.574	0.159874	0.218705	-5.81384	18	26	13	3UTR		0	0
hsa-miR-6870-5p	NM_001565	CXCL10	831	850	0.923077	-23.3	1	0.0047997	0.5	0.427848	1.10385	-6.77039	16	19	11	3UTR		0	0
hsa-miR-6870-5p	NM_001565	CXCL10	694	710	1	-21.8	1	0.29726	0.559	0.263408	0.397054	-5.22701	14	16	8	3UTR		0	0
hsa-miR-6870-5p	NM_001565	CXCL10	462	480	1	-21.5	1	0.0110049	0.515	0.0651045	0.103582	-4.17062	15	18	8	3UTR		0	0
hsa-miR-6871-5p	NM_001565	CXCL10	829	850	0.923077	-19.1	1	0.0047997	0.5	0.918181	0.888582	-10.0807	14	21	6	3UTR		0	0
hsa-miR-6871-5p	NM_001565	CXCL10	454	470	0.923077	-19.1	1	0.00380418	0.471	0.312897	-0.0490438	-12.2638	15	16	15	3UTR		0	0
hsa-miR-6876-5p	NM_001565	CXCL10	454	477	0.846154	-19.9	1	0.00363162	0.5	0.195492	0.0748011	-8.3038	17	23	8	3UTR		0	0
hsa-miR-6876-3p	NM_001565	CXCL10	410	459	0.846154	-20.6	1	0.000342413	0.456	-0.401016	0.1437	-10.2026	17	22	11	3UTR		0	0
hsa-miR-6876-3p	NM_001565	CXCL10	1044	1078	1	-19.1	1	0.300981	0.75	1.00581	0.844756	-4.957	20	34	10	3UTR		0	0
hsa-miR-6877-5p	NM_001565	CXCL10	812	858	1	-23	1	0.000859186	0.515	2.58292	0.697531	-9.99617	13	22	5	3UTR		0	0
hsa-miR-6877-5p	NM_001565	CXCL10	599	631	0.846154	-19.4	1	0.0524071	0.603	0.376039	0.368636	-7.65065	17	32	11	3UTR		0	0
hsa-miR-6877-3p	NM_001565	CXCL10	407	460	0.846154	-24.8	1	0.00190606	0.456	-0.144583	0.0974766	-5.18008	19	53	9	3UTR		0	0
hsa-miR-6879-5p	NM_001565	CXCL10	701	744	0.923077	-31.1	1	0.000359936	0.603	-0.0864013	0.507378	-3.93757	22	43	14	3UTR		0	0
hsa-miR-6879-5p	NM_001565	CXCL10	460	500	0.884615	-27.9	1	0.0139217	0.618	0.0577381	0.180331	-6.51454	19	40	9	3UTR		0	0
hsa-miR-6880-5p	NM_001565	CXCL10	443	474	0.948718	-24.7	1	0.00646599	0.5	0.894743	-0.00718081	-7.43636	17	21	10	3UTR		0	0
hsa-miR-6881-5p	NM_001565	CXCL10	674	710	0.923077	-22.7	1	0.29726	0.559	0.882303	0.0984945	-12.0101	19	36	9	3UTR		0	0
hsa-miR-6881-5p	NM_001565	CXCL10	443	480	0.846154	-22.1	1	0.0110049	0.515	0.836184	-0.00194793	-7.12766	18	23	8	3UTR		0	0
hsa-miR-6883-5p	NM_001565	CXCL10	819	849	1	-25.2	1	0.00556575	0.5	1.90972	0.701119	-7.16335	18	22	12	3UTR		0	0
hsa-miR-6883-5p	NM_001565	CXCL10	430	468	0.846154	-21	1	0.000163322	0.485	0.429309	-0.00543636	-4.52877	19	38	7	3UTR		0	0
hsa-miR-6884-5p	NM_001565	CXCL10	537	564	0.923077	-19.3	1	0.0259352	0.574	0.298361	0.243125	-12.9092	14	20	6	3UTR		0	0
hsa-miR-6885-5p	NM_001565	CXCL10	424	437	0.961538	-21.4	1	0.00391859	0.471	-0.131898	0.168992	-5.9255	12	13	12	3UTR		0	0
hsa-miR-6887-5p	NM_001565	CXCL10	457	479	1	-24.8	1	0.00429539	0.529	0.451647	0.108815	-7.2559	18	22	9	3UTR		0	0
hsa-miR-6887-5p	NM_001565	CXCL10	811	850	1	-24.6	1	0.0047997	0.5	1.64086	0.70381	-7.28438	19	26	9	3UTR		0	0
hsa-miR-6888-3p	NM_001565	CXCL10	410	430	0.846154	-18.9	1	0.00528219	0.485	-0.0272401	0.187308	-6.50069	16	20	7	3UTR	MIRT540501	0	0
hsa-miR-6889-5p	NM_001565	CXCL10	844	867	0.846154	-19.3	1	0.000888134	0.515	1.48198	1.15856	-6.93496	17	23	7	3UTR		0	0
hsa-miR-6890-5p	NM_001565	CXCL10	641	688	1	-21.5	1	0.188295	0.559	0.970359	0.50225	-4.957	15	18	10	3UTR		0	0
hsa-miR-6891-5p	NM_001565	CXCL10	693	716	1	-21.6	1	0.0837863	0.544	0.275639	0.344276	-6.51454	16	23	7	3UTR		0	0
hsa-miR-6891-5p	NM_001565	CXCL10	457	477	1	-17.7	1	0.00363162	0.5	0.195492	0.0748011	-7.80367	14	20	8	3UTR		0	0
hsa-miR-6893-5p	NM_001565	CXCL10	615	656	0.923077	-22.3	1	3.55603e-06	0.544	0.336865	0.515804	-4.957	18	41	10	3UTR		0	0
hsa-miR-6894-5p	NM_001565	CXCL10	822	848	0.923077	-24.3	1	0.00453437	0.5	1.75165	0.716367	-10.7004	20	26	9	3UTR		0	0
hsa-miR-6894-5p	NM_001565	CXCL10	454	476	1	-23.3	1	0.00293273	0.515	0.161143	0.106198	-4.76182	17	22	6	3UTR		0	0
hsa-miR-7106-5p	NM_001565	CXCL10	821	850	1	-21.5	1	0.0047997	0.5	0.918181	0.888582	-10.1661	15	20	8	3UTR		0	1
hsa-miR-7106-5p	NM_001565	CXCL10	694	717	0.923077	-20.2	1	0.0376032	0.544	-0.137656	0.278656	-8.07655	15	23	7	3UTR		0	1
hsa-miR-7107-5p	NM_001565	CXCL10	813	857	1	-28.3	1	0.00045854	0.515	1.49223	0.640127	-7.27064	18	26	7	3UTR		0	0
hsa-miR-7107-5p	NM_001565	CXCL10	700	722	1	-24.8	1	0.0010289	0.603	0.0905964	0.399974	-9.88456	17	22	7	3UTR		0	0
hsa-miR-7109-5p	NM_001565	CXCL10	450	468	0.923077	-23	1	0.000163322	0.485	0.305761	0.0128787	-7.37138	15	18	8	3UTR		0	0
hsa-miR-7110-5p	NM_001565	CXCL10	456	480	0.923077	-24.9	1	0.0110049	0.515	-0.0330546	0.109687	-5.48126	18	24	7	3UTR		0	0
hsa-miR-7110-5p	NM_001565	CXCL10	691	710	1	-20.1	1	0.29726	0.559	0.278901	0.35501	-4.99396	15	19	11	3UTR		0	0
hsa-miR-7111-5p	NM_001565	CXCL10	458	480	0.923077	-22.8	1	0.0110049	0.515	-0.341213	0.119281	-7.4978	17	22	8	3UTR		0	0
hsa-miR-7111-5p	NM_001565	CXCL10	824	849	1	-21.6	1	0.00556575	0.5	1.30771	0.858085	-10.1962	12	15	7	3UTR		0	0
hsa-miR-7112-5p	NM_001565	CXCL10	649	686	1	-24.5	1	0.089381	0.544	0.350113	0.344408	-5.81384	19	25	8	3UTR		0	0
hsa-miR-7114-5p	NM_001565	CXCL10	812	830	1	-19.1	1	0.0249221	0.544	0.815672	0.649993	-4.67302	16	18	14	3UTR		0	0
hsa-miR-7150	NM_001565	CXCL10	457	501	0.846154	-21.6	1	0.0157802	0.618	0.095266	0.107943	-3.79332	17	44	10	3UTR		0	0
hsa-miR-7150	NM_001565	CXCL10	699	717	1	-21.2	1	0.0376032	0.544	0.277898	0.362853	-7.91236	15	18	9	3UTR		0	0
hsa-miR-7150	NM_001565	CXCL10	818	842	1	-18	1	0.00567474	0.544	1.88688	0.636539	-7.9323	11	14	6	3UTR		0	0
hsa-miR-7151-3p	NM_001565	CXCL10	851	871	1	-19	0	0.0222225	0.515	1.04659	1.15856	-15.5666	14	20	7	3UTR		0	0
hsa-miR-7156-3p	NM_001565	CXCL10	837	856	0.923077	-20.3	1	0.000379749	0.515	0.733666	1.22225	-14.722	14	19	7	3UTR		0	0
hsa-miR-7157-5p	NM_001565	CXCL10	525	548	0.846154	-19.2	1	4.27555e-07	0.574	0.275103	0.152422	-9.95919	13	18	7	3UTR		0	0
hsa-miR-7158-5p	NM_001565	CXCL10	403	417	0.923077	-18.6	1	0.00313098	0.544	-0.0708473	0.0922438	-7.47102	12	14	8	3UTR		0	0
hsa-miR-7158-3p	NM_001565	CXCL10	851	870	1	-24.7	1	0.015478	0.529	1.25005	1.03389	-10.729	17	19	9	3UTR		0	0
hsa-miR-7161-3p	NM_001565	CXCL10	952	983	0.846154	-19.3	1	0.0497087	0.735	2.17562	1.00519	-8.86514	20	31	7	3UTR		0	0
hsa-miR-7160-3p	NM_001565	CXCL10	795	858	0.846154	-21.2	1	0.000859186	0.515	0.272378	0.685871	-11.4183	13	24	7	3UTR		0	0
hsa-miR-7515	NM_001565	CXCL10	466	479	0.923077	-17.1	1	0.00429539	0.529	-0.311311	0.135851	-9.33931	12	13	12	3UTR		0	0
hsa-miR-7515	NM_001565	CXCL10	704	716	0.923077	-16.8	1	0.0837863	0.544	-0.150184	0.359382	-14.401	11	12	11	3UTR		0	0
hsa-miR-7703	NM_001565	CXCL10	569	592	0.846154	-18.7	1	0.00571779	0.618	0.395265	0.24138	-10.6827	17	23	9	3UTR		0	0
hsa-miR-7704	NM_001565	CXCL10	448	468	0.846154	-19.7	1	0.000163322	0.485	0.461162	-0.038578	-8.83026	14	20	6	3UTR		0	0
hsa-miR-7704	NM_001565	CXCL10	654	683	1	-17.4	1	0.00327948	0.559	0.511564	0.417135	-12.6408	14	16	14	3UTR		0	0
hsa-miR-7843-5p	NM_001565	CXCL10	426	471	1	-23.8	1	0.0071329	0.485	0.089045	0.122769	-8.66331	18	22	9	3UTR		0	0
hsa-miR-4433b-3p	NM_001565	CXCL10	704	739	0.846154	-21	1	0.0198397	0.588	-0.196146	0.490336	-3.93757	18	35	12	3UTR		0	0
hsa-miR-4433b-3p	NM_001565	CXCL10	668	687	0.923077	-20.5	1	0.106027	0.559	1.33277	0.163756	-10.4498	16	19	9	3UTR		0	0
hsa-miR-4433b-3p	NM_001565	CXCL10	828	848	0.846154	-19.8	1	0.00453437	0.5	1.59474	0.739688	-11.6391	15	20	9	3UTR		0	0
hsa-miR-1273h-5p	NM_001565	CXCL10	837	850	0.923077	-18.2	1	0.0047997	0.5	0.682412	1.07425	-12.4968	10	13	7	3UTR		0	1
hsa-miR-7844-5p	NM_001565	CXCL10	441	460	0.846154	-16.8	1	0.00190606	0.456	0.658848	-0.00369222	-15.9645	14	19	9	3UTR		0	0
hsa-miR-7845-5p	NM_001565	CXCL10	832	858	0.923077	-21.5	1	0.000859186	0.515	0.693944	0.939708	-9.17159	16	24	8	3UTR		0	0
hsa-miR-7849-3p	NM_001565	CXCL10	851	871	0.923077	-17.4	1	0.0222225	0.515	1.25005	1.03389	-13.9914	14	20	8	3UTR		0	0
hsa-miR-7850-5p	NM_001565	CXCL10	517	541	0.846154	-18.3	1	0.00718478	0.603	0.379761	0.155038	-6.50069	17	24	10	3UTR		0	0
hsa-miR-7851-3p	NM_001565	CXCL10	831	853	0.846154	-19.1	1	0.000135065	0.515	1.08561	0.944192	-12.4177	17	22	8	3UTR		0	0
hsa-miR-7854-3p	NM_001565	CXCL10	506	552	0.923077	-18.5	1	0.00064423	0.559	0.350161	0.162016	-8.10683	14	20	8	3UTR		0	0
hsa-miR-7855-5p	NM_001565	CXCL10	737	755	0.846154	-18.3	1	0.000258964	0.647	0.122343	0.219458	-7.7949	16	18	12	3UTR		0	0
hsa-miR-7976	NM_001565	CXCL10	963	978	1	-18.6	1	0.0173408	0.735	2.19441	1.16316	-9.54656	14	15	14	3UTR		0	0
hsa-miR-8052	NM_001565	CXCL10	798	849	0.846154	-18.6	1	0.00556575	0.5	0.509484	0.605146	-7.23797	19	51	11	3UTR		0	0
hsa-miR-8057	NM_001565	CXCL10	838	858	0.846154	-16.9	1	0.000859186	0.515	1.12149	1.0886	-16.4531	12	20	7	3UTR		0	0
hsa-miR-8065	NM_001565	CXCL10	495	513	0.846154	-17.1	1	0.0156032	0.618	0.0657891	0.154166	-5.9255	17	18	17	3UTR		0	0
hsa-miR-8069	NM_001565	CXCL10	423	471	1	-24.1	1	0.0071329	0.485	-0.0342179	0.0992208	-7.65065	17	23	10	3UTR		0	0
hsa-miR-8071	NM_001565	CXCL10	831	848	0.846154	-18.7	1	0.00453437	0.5	1.06169	0.902036	-9.13898	14	17	6	3UTR		0	0
hsa-miR-8072	NM_001565	CXCL10	835	857	0.846154	-26	0	0.00045854	0.515	0.810547	1.06977	-16.1256	14	22	6	3UTR		0	0
hsa-miR-8072	NM_001565	CXCL10	456	500	0.884615	-23.1	1	0.0139217	0.618	0.100134	0.123641	-3.93757	20	44	8	3UTR		0	0
hsa-miR-8073	NM_001565	CXCL10	667	688	1	-19.7	1	0.188295	0.559	0.563623	0.278177	-8.05823	16	21	10	3UTR		0	0
hsa-miR-8073	NM_001565	CXCL10	725	748	0.846154	-18.3	1	0.000513379	0.632	-0.437208	0.350412	-9.6003	17	23	9	3UTR		0	0
hsa-miR-8074	NM_001565	CXCL10	483	503	0.984615	-22.2	1	0.0322645	0.618	0.182075	0.226554	-14.5774	18	20	12	3UTR		0	0
hsa-miR-8074	NM_001565	CXCL10	452	470	0.846154	-17.3	1	0.00380418	0.471	0.26929	-0.0359615	-11.1366	17	18	17	3UTR		0	0
hsa-miR-8075	NM_001565	CXCL10	826	856	0.923077	-20.4	1	0.000379749	0.515	0.677799	0.857188	-5.3155	19	30	10	3UTR		0	0
hsa-miR-8085	NM_001565	CXCL10	445	469	1	-22.9	1	0.00176304	0.471	0.591983	0.0695682	-8.34077	17	24	8	3UTR		0	1
hsa-miR-8085	NM_001565	CXCL10	695	717	1	-23.1	1	0.0376032	0.544	-0.137656	0.278656	-9.45357	16	22	7	3UTR		0	1
hsa-miR-8088	NM_001565	CXCL10	676	729	0.846154	-19.1	1	0.000274054	0.588	0.867686	0.13326	-6.9696	18	33	7	3UTR		0	0
hsa-miR-8089	NM_001565	CXCL10	456	485	0.923077	-24.8	1	0.0077879	0.544	0.12816	0.164632	-9.29429	19	29	11	3UTR		0	0
hsa-miR-8089	NM_001565	CXCL10	679	710	1	-23.5	1	0.29726	0.559	1.07302	0.145012	-6.01339	21	31	9	3UTR		0	0
hsa-miR-9500	NM_001565	CXCL10	466	479	0.846154	-17.1	1	0.00429539	0.529	-0.311311	0.135851	-5.81821	12	13	12	3UTR		0	1
hsa-miR-9500	NM_001565	CXCL10	704	716	0.923077	-16.8	1	0.0837863	0.544	-0.150184	0.359382	-8.03672	11	12	11	3UTR		0	1
hsa-miR-9500	NM_001565	CXCL10	825	849	0.807692	-16.9	1	0.00556575	0.5	2.37722	0.666138	-8.32603	10	13	6	3UTR		0	1
hsa-miR-1843	NM_001565	CXCL10	445	462	0.846154	-20.3	1	0.000567587	0.485	0.263476	-0.050788	-8.64855	14	17	9	3UTR		0	0
hsa-miR-10392-5p	NM_001565	CXCL10	638	655	1	-16.9	1	5.26154e-06	0.544	0.765206	0.482836	-6.46952	13	17	8	3UTR		0	0
hsa-miR-10394-3p	NM_001565	CXCL10	831	859	0.846154	-20.9	1	0.000852372	0.515	0.789021	1.22045	-11.4196	13	21	5	3UTR		0	0
hsa-miR-10396a-5p	NM_001565	CXCL10	621	685	1	-21.7	1	0.0807531	0.559	0.436243	0.446757	-6.48426	14	16	14	3UTR		0	0
hsa-miR-10396a-3p	NM_001565	CXCL10	850	875	0.846154	-17.6	1	0.0040775	0.529	1.08813	1.17112	-9.88195	12	25	7	3UTR		0	0
hsa-miR-10397-3p	NM_001565	CXCL10	635	659	0.846154	-18	1	4.54814e-06	0.544	0.998248	0.472597	-5.22671	18	24	6	3UTR		0	0
hsa-miR-10398-3p	NM_001565	CXCL10	1116	1151	1	-19.7	1	0.00370022	0.721	0.904062	0.705088	-9.65012	17	35	9	3UTR		0	0
hsa-miR-10400-5p	NM_001565	CXCL10	429	468	0.846154	-21.3	1	0.000163322	0.485	0.125385	0.110559	-8.36903	16	24	5	3UTR		0	0
hsa-miR-10400-3p	NM_001565	CXCL10	835	859	0.923077	-29.8	1	0.000852372	0.515	1.38459	1.059	-5.89267	18	24	8	3UTR		0	0
hsa-miR-10401-5p	NM_001565	CXCL10	695	711	0.923077	-23.3	1	0.276409	0.559	0.41589	0.411405	-7.80367	15	16	15	3UTR		0	0
hsa-miR-10396b-5p	NM_001565	CXCL10	621	685	1	-22.2	1	0.0807531	0.559	0.436243	0.446757	-4.84971	14	16	14	3UTR		0	0
hsa-miR-10396b-3p	NM_001565	CXCL10	850	875	0.846154	-17.6	1	0.0040775	0.529	1.08813	1.17112	-9.88195	12	25	7	3UTR		0	0
hsa-miR-10522-5p	NM_001565	CXCL10	851	867	0.846154	-14.7	1	0.000888134	0.515	1.35828	1.14242	-4.76182	13	16	8	3UTR		0	0
hsa-miR-10526-3p	NM_001565	CXCL10	830	848	0.846154	-18.3	1	0.00453437	0.5	1.59474	0.739688	-12.0782	14	18	7	3UTR		0	0
hsa-miR-11181-3p	NM_001565	CXCL10	798	848	1	-19.7	1	0.00453437	0.5	0.354897	0.681386	-4.76182	13	22	7	3UTR		0	0
hsa-miR-11400	NM_001565	CXCL10	447	462	0.846154	-16.8	1	0.000567587	0.485	0.347782	0.0277051	-15.3284	13	15	10	3UTR		0	0
hsa-miR-11400	NM_001565	CXCL10	1067	1087	0.846154	-15.2	1	0.0430066	0.735	1.62569	0.909437	-6.85796	17	20	10	3UTR		0	0
hsa-miR-3085-5p	NM_001565	CXCL10	852	879	0.923077	-23.9	1	0.00568952	0.544	1.0828	1.14959	-6.23647	17	27	8	3UTR		0	0
hsa-miR-9851-5p	NM_001565	CXCL10	531	565	0.923077	-20.7	1	0.0190069	0.588	0.182074	0.213472	-9.33931	15	21	8	3UTR		0	0
hsa-miR-12113	NM_001565	CXCL10	473	488	0.923077	-19	1	0.0022657	0.559	0.167124	0.165504	-13.6656	13	15	9	3UTR		0	0
hsa-miR-12114	NM_001565	CXCL10	827	844	0.923077	-19.8	1	0.0122473	0.515	2.68816	0.710986	-8.55977	15	17	10	3UTR		0	0
hsa-miR-12114	NM_001565	CXCL10	695	713	1	-18	1	0.140097	0.574	0.148436	0.381806	-6.6181	15	18	9	3UTR		0	0
hsa-miR-12115	NM_001565	CXCL10	434	474	1	-25.6	1	0.00646599	0.5	0.128161	0.0599745	-7.63591	17	21	11	3UTR		0	0
hsa-miR-12118	NM_001565	CXCL10	831	848	1	-19.3	1	0.00453437	0.5	0.922666	0.935223	-6.51454	13	17	6	3UTR		0	0
hsa-miR-12118	NM_001565	CXCL10	673	697	1	-18.7	1	0.413419	0.574	1.09568	0.114424	-6.74759	16	24	13	3UTR		0	0
hsa-miR-12119	NM_001565	CXCL10	844	870	1	-19.3	1	0.015478	0.529	1.08561	1.20072	-8.53685	19	26	9	3UTR		0	0
hsa-miR-12120	NM_001565	CXCL10	639	664	0.846154	-32.1	1	0.000277867	0.603	0.285475	0.531031	-7.48864	22	25	13	3UTR		0	0
hsa-miR-12127	NM_001565	CXCL10	619	646	0.846154	-22.6	1	0.0282226	0.603	0.404807	0.48334	-9.90581	20	27	7	3UTR		0	0
hsa-miR-12128	NM_001565	CXCL10	795	846	0.846154	-24.9	1	0.0115689	0.515	0.479035	0.580928	-9.54656	21	33	9	3UTR		0	0
hsa-miR-12129	NM_001565	CXCL10	672	694	0.923077	-17.8	1	0.392466	0.559	0.299287	0.264293	-8.67135	18	22	8	3UTR		0	0
