# Supplementary material for: Pan-Cancer Analysis of Prognostic and Immune Infiltrates for CXCs
Source: Cancers (Basel). 2021 Aug 18;13(16):4153. doi: 10.3390/cancers13164153 (PMC8392715; doi:10.3390/cancers13164153)
Supplement: Supplementary file 1 [file cancers-13-04153-s001.zip › Supplementary material/Material S3. MiRNAs predicted binding to CXCL8 and 10 by miRWalk database/CXCL8_miRNA-Targets.xlsx]

## Sheet: Sheet1
mirnaid	refseqid	genesymbol	start	end	bindingp	energy	seed	accessibility	au	phylopstem	phylopflank	me	number_of_pairings	binding_region_length	longest_consecutive_pairings	position	validated	TargetScan	miRDB
hsa-let-7b-5p	NM_000584	CXCL8	1001	1020	0.846154	-18.5	1	0.0372207	0.574	0.624588	0.864121	-8.82978	18	19	18	3UTR	MIRT735594	0	0
hsa-let-7d-5p	NM_000584	CXCL8	1085	1103	1	-17.9	1	0.149914	0.824	0.404734	0.630939	-4.957	16	18	13	3UTR	MIRT735645	0	0
hsa-let-7e-5p	NM_000584	CXCL8	983	1020	0.846154	-19.5	1	0.0372207	0.574	-0.173108	0.831182	-4.79441	20	27	10	3UTR	MIRT735672	0	0
hsa-miR-17-5p	NM_000584	CXCL8	1011	1053	0.846154	-18	1	0.00130262	0.676	2.50791	0.349652	-7.86061	19	42	9	3UTR		1	0
hsa-miR-19a-3p	NM_000584	CXCL8	791	813	0.923077	-17.3	1	0.0168533	0.691	0.0814377	0.0594789	-7.37138	17	22	10	3UTR		0	0
hsa-miR-19b-3p	NM_000584	CXCL8	798	813	0.846154	-15.9	1	0.0168533	0.691	0.0814377	0.0594789	-7.37138	13	15	10	3UTR		0	0
hsa-miR-23a-3p	NM_000584	CXCL8	884	920	0.846154	-18.5	0	0.00039048	0.544	-0.354158	0.130846	-15.5666	15	36	8	3UTR	MIRT054472	0	0
hsa-miR-25-5p	NM_000584	CXCL8	961	978	1	-18.6	1	0.0194593	0.588	0.839696	0.115945	-10.3164	15	17	10	3UTR		0	0
hsa-miR-26a-5p	NM_000584	CXCL8	542	565	0.871795	-18.5	1	0.00201175	0.603	-0.111488	-0.0314948	-11.8012	18	23	8	3UTR		0	0
hsa-miR-26b-5p	NM_000584	CXCL8	1430	1449	0.846154	-16.2	1	0.0140555	0.618	0.397723	0.115368	-11.8241	16	19	9	3UTR		0	0
hsa-miR-33a-3p	NM_000584	CXCL8	1021	1049	0.923077	-21.5	1	2.55855e-05	0.662	1.24236	0.326908	-6.51454	19	28	10	3UTR		0	0
hsa-miR-92a-1-5p	NM_000584	CXCL8	915	936	1	-18.5	1	0.000406373	0.529	0.0917043	0.0234029	-6.6181	15	21	6	3UTR		0	0
hsa-miR-93-3p	NM_000584	CXCL8	927	940	1	-15.7	1	2.60031e-05	0.5	0.57081	-0.00561438	-10.5357	11	13	10	3UTR		0	0
hsa-miR-103a-2-5p	NM_000584	CXCL8	1423	1441	1	-20.2	1	0.000454983	0.632	0.151363	0.0397803	-10.3719	15	18	12	3UTR		0	0
hsa-miR-103a-3p	NM_000584	CXCL8	1414	1435	0.923077	-20.2	1	4.59153e-05	0.574	0.154562	0.0829733	-7.35355	16	21	9	3UTR		0	0
hsa-miR-103a-1-5p	NM_000584	CXCL8	1423	1441	1	-20.2	1	0.000454983	0.632	0.151363	0.0397803	-10.3719	15	18	12	3UTR		0	0
hsa-miR-106a-5p	NM_000584	CXCL8	1011	1053	0.846154	-18.2	1	0.00130262	0.676	2.50791	0.349652	-7.86061	19	42	9	3UTR	MIRT733601	1	0
hsa-miR-16-2-3p	NM_000584	CXCL8	1001	1031	0.923077	-16.9	1	9.7678e-05	0.618	0.0592375	1.00999	-4.76182	13	15	13	3UTR		0	0
hsa-miR-197-5p	NM_000584	CXCL8	1394	1415	1	-21.8	1	0.0163113	0.574	0.516103	0.0347416	-6.98189	17	21	11	3UTR		0	0
hsa-miR-197-5p	NM_000584	CXCL8	951	978	1	-21.6	1	0.0194593	0.588	0.654464	0.00536514	-7.91236	20	27	9	3UTR		0	0
hsa-miR-208a-5p	NM_000584	CXCL8	737	774	1	-23.2	1	0.000301275	0.662	-0.307551	-0.0267891	-7.37138	14	18	10	3UTR		0	0
hsa-miR-30c-2-3p	NM_000584	CXCL8	1467	1488	1	-19.9	1	0.0404227	0.691	0.46811	-0.090518	-7.3076	15	21	8	3UTR		0	0
hsa-miR-34a-5p	NM_000584	CXCL8	1377	1416	0.846154	-21.3	1	0.00999899	0.559	0.496906	0.0138649	-12.4547	16	24	8	3UTR		0	0
hsa-miR-34a-3p	NM_000584	CXCL8	1503	1515	0.923077	-16.2	1	0.00877112	0.721	-0.0973238	0.160001	-10.3988	11	12	11	3UTR		0	0
hsa-miR-182-5p	NM_000584	CXCL8	537	565	0.923077	-22.6	1	0.00201175	0.603	-0.0301742	0.0257557	-4.67302	22	28	13	3UTR		0	0
hsa-miR-183-5p	NM_000584	CXCL8	484	501	0.846154	-19.9	1	0.000478951	0.603	-0.236969	0.0375194	-15.4909	14	17	8	3UTR		0	0
hsa-miR-187-5p	NM_000584	CXCL8	537	562	0.846154	-22.7	1	0.000171178	0.603	-0.0476277	-0.0330633	-14.6849	17	25	7	3UTR		0	0
hsa-miR-187-5p	NM_000584	CXCL8	1411	1430	0.923077	-18	1	0.00132642	0.574	0.0694065	0.111769	-5.61866	15	19	8	3UTR		0	0
hsa-miR-187-3p	NM_000584	CXCL8	540	580	1	-20.1	1	0.0163277	0.618	0.0302802	-0.00404592	-7.98902	17	22	13	3UTR		0	0
hsa-miR-203a-3p	NM_000584	CXCL8	709	731	0.846154	-17	1	0.000618595	0.721	-0.322313	-0.0212994	-6.9696	16	22	11	3UTR	MIRT731479	0	0
hsa-miR-210-3p	NM_000584	CXCL8	1398	1417	0.923077	-19.9	1	0.00652803	0.544	0.106112	0.0174644	-9.51628	18	19	18	3UTR		0	0
hsa-miR-211-3p	NM_000584	CXCL8	915	955	0.846154	-20.4	1	0.00295417	0.515	0.0386814	-0.0252208	-6.08354	19	40	8	3UTR		0	0
hsa-miR-212-3p	NM_000584	CXCL8	1415	1435	0.846154	-20.5	1	4.59153e-05	0.574	0.131427	0.0570574	-5.81384	17	20	10	3UTR		0	0
hsa-miR-214-5p	NM_000584	CXCL8	1411	1432	0.923077	-17.6	1	5.79816e-05	0.574	0.223351	0.0584972	-6.442	17	21	6	3UTR		0	0
hsa-miR-214-3p	NM_000584	CXCL8	1393	1421	0.846154	-21.9	1	0.000298257	0.559	0.516103	0.0347416	-12.0101	15	20	6	3UTR		0	0
hsa-miR-214-3p	NM_000584	CXCL8	531	553	0.846154	-20.6	1	5.18322e-06	0.574	-0.0914462	-0.00483021	-6.46921	17	22	9	3UTR		0	0
hsa-miR-216a-3p	NM_000584	CXCL8	922	964	1	-20.3	1	0.00976992	0.544	-0.236968	0.119866	-13.3534	14	20	8	3UTR		0	0
hsa-miR-219a-1-3p	NM_000584	CXCL8	553	571	0.846154	-18.9	1	0.000218442	0.603	-0.44349	-0.0244364	-9.56362	15	18	8	3UTR		0	0
hsa-miR-200b-3p	NM_000584	CXCL8	1381	1425	0.846154	-21.4	1	1.0947e-05	0.574	0.144717	0.00306673	-6.53765	20	23	14	3UTR		0	0
hsa-miR-23b-5p	NM_000584	CXCL8	908	944	0.923077	-23.4	1	2.16986e-05	0.5	-0.477846	0.0281084	-10.2026	17	22	11	3UTR		0	0
hsa-miR-23b-5p	NM_000584	CXCL8	479	506	0.846154	-21.3	1	0.00267869	0.618	-0.187775	0.118297	-10.9444	19	27	8	3UTR		0	0
hsa-miR-124-5p	NM_000584	CXCL8	541	557	0.846154	-16.8	1	6.00364e-05	0.574	0.00196673	-0.000124623	-9.54656	14	16	11	3UTR		0	0
hsa-miR-124-5p	NM_000584	CXCL8	1016	1038	0.846154	-16.7	1	0.000666325	0.603	0.891481	0.585712	-7.68219	16	22	9	3UTR		0	0
hsa-miR-135a-3p	NM_000584	CXCL8	932	955	0.923077	-22.6	1	0.00295417	0.515	-0.0440427	-0.0495326	-4.65016	18	23	8	3UTR		0	0
hsa-miR-135a-3p	NM_000584	CXCL8	961	979	1	-18.1	1	0.024829	0.574	0.732142	0.0932012	-8.81344	16	18	12	3UTR		0	0
hsa-miR-137-5p	NM_000584	CXCL8	759	782	0.923077	-18.9	1	0.000717125	0.618	-0.164959	0.0343824	-5.08246	14	18	11	3UTR		0	0
hsa-miR-141-3p	NM_000584	CXCL8	1006	1025	1	-21.4	1	0.00667711	0.588	0.0778527	0.931567	-11.3173	16	19	10	3UTR		0	0
hsa-miR-143-5p	NM_000584	CXCL8	932	966	0.846154	-21.6	1	0.0133231	0.559	0.515042	-0.0314946	-8.00486	19	34	9	3UTR		0	0
hsa-miR-145-5p	NM_000584	CXCL8	574	594	0.923077	-18.6	1	0.160924	0.706	-0.237839	-0.0416901	-10.8926	16	20	9	3UTR		0	0
hsa-miR-145-3p	NM_000584	CXCL8	780	801	0.846154	-18.2	1	0.00329642	0.647	0.125926	0.0743797	-5.3155	17	21	11	3UTR		0	0
hsa-miR-152-5p	NM_000584	CXCL8	1420	1450	0.846154	-18.5	1	0.0197568	0.618	-0.366953	0.212552	-6.24613	19	30	10	3UTR		0	0
hsa-miR-134-5p	NM_000584	CXCL8	889	931	0.846154	-18.9	1	0.00177718	0.559	-0.527142	0.0539888	-5.08246	16	21	10	3UTR		0	0
hsa-miR-149-5p	NM_000584	CXCL8	541	565	1	-20.7	1	0.00201175	0.603	0.0479753	0.00458088	-8.9814	16	24	6	3UTR		0	0
hsa-miR-149-3p	NM_000584	CXCL8	962	979	1	-23.4	1	0.024829	0.574	0.357494	0.119082	-6.76235	15	17	10	3UTR		0	0
hsa-miR-150-3p	NM_000584	CXCL8	1388	1417	1	-23.7	1	0.00652803	0.544	0.0567486	0.00450652	-6.76235	17	24	7	3UTR		0	1
hsa-miR-150-3p	NM_000584	CXCL8	903	938	0.923077	-23.5	1	1.78813e-05	0.529	-0.1507	0.0328139	-8.66331	18	27	10	3UTR		0	1
hsa-miR-185-5p	NM_000584	CXCL8	961	977	1	-17.5	1	0.0194547	0.603	0.453696	0.0273242	-4.76182	13	16	7	3UTR		0	1
hsa-miR-188-5p	NM_000584	CXCL8	951	993	0.884615	-17.7	1	0.00148924	0.588	0.519331	0.135551	-4.957	18	42	11	3UTR		0	0
hsa-miR-188-3p	NM_000584	CXCL8	509	545	0.846154	-19.1	1	9.51041e-05	0.588	0.147763	-0.222068	-4.957	18	36	8	3UTR		0	0
hsa-miR-193a-5p	NM_000584	CXCL8	910	944	0.846154	-20	1	2.16986e-05	0.5	-0.542827	0.0108548	-8.57382	17	21	8	3UTR		0	0
hsa-miR-193a-3p	NM_000584	CXCL8	509	564	0.923077	-21.7	1	0.000306983	0.603	0.204827	-0.119331	-5.19005	17	25	6	3UTR		0	0
hsa-miR-195-5p	NM_000584	CXCL8	1411	1428	0.923077	-17.5	1	1.17947e-05	0.574	0.0217836	0.116808	-11.9564	15	17	13	3UTR		0	0
hsa-miR-195-3p	NM_000584	CXCL8	1470	1496	0.923077	-16.8	1	0.0115539	0.691	0.339639	-0.047325	-5.19005	13	15	13	3UTR		0	0
hsa-miR-206	NM_000584	CXCL8	933	959	0.923077	-17.7	1	0.00403067	0.529	0.100259	-0.019731	-9.62023	16	20	11	3UTR		0	0
hsa-miR-320a-3p	NM_000584	CXCL8	1400	1419	0.846154	-20.8	1	0.000603791	0.559	0.247346	0.054898	-11.3173	14	19	6	3UTR		0	0
hsa-miR-200c-3p	NM_000584	CXCL8	1006	1025	0.923077	-19.3	1	0.00667711	0.588	0.738118	0.889217	-8.81344	16	19	11	3UTR		0	0
hsa-miR-106b-5p	NM_000584	CXCL8	1036	1054	0.846154	-14.9	1	0.00128295	0.676	2.32056	0.316713	-8.00486	14	18	9	3UTR		1	0
hsa-miR-30c-1-3p	NM_000584	CXCL8	1376	1402	0.923077	-20.5	1	0.0489563	0.603	0.17555	-0.0941173	-3.93757	16	26	9	3UTR		0	0
hsa-miR-30c-1-3p	NM_000584	CXCL8	1467	1488	1	-18.3	1	0.0404227	0.691	0.46811	-0.090518	-7.3076	15	21	8	3UTR		0	0
hsa-miR-200a-5p	NM_000584	CXCL8	1397	1429	0.846154	-18.3	1	0.000347627	0.574	0.168638	0.0390609	-11.7576	14	18	9	3UTR		0	0
hsa-miR-200a-3p	NM_000584	CXCL8	1007	1025	0.923077	-18.7	1	0.00667711	0.588	0.518527	0.746483	-10.5818	15	18	9	3UTR		0	0
hsa-miR-302a-3p	NM_000584	CXCL8	1030	1052	1	-21.1	1	0.00120849	0.676	1.81571	0.316713	-3.79332	18	22	11	3UTR		1	0
hsa-miR-296-5p	NM_000584	CXCL8	747	769	1	-21.2	1	2.82172e-05	0.618	0.418442	-0.0150255	-8.32703	15	22	7	3UTR		0	0
hsa-miR-296-3p	NM_000584	CXCL8	1001	1019	0.923077	-21.5	1	0.0390202	0.588	-0.108873	0.898628	-12.3581	14	18	6	3UTR		0	0
hsa-miR-362-5p	NM_000584	CXCL8	1015	1037	0.846154	-19.1	1	0.00137993	0.603	0.455787	0.776285	-8.89481	16	22	6	3UTR		0	0
hsa-miR-365a-5p	NM_000584	CXCL8	895	953	1	-22.9	1	0.00472915	0.5	-0.436334	0.105749	-4.99396	20	33	8	3UTR		0	0
hsa-miR-302b-3p	NM_000584	CXCL8	1002	1052	1	-20.9	1	0.00120849	0.676	0.237298	0.884512	-3.79332	17	21	11	3UTR		1	0
hsa-miR-302b-3p	NM_000584	CXCL8	808	835	0.923077	-18.4	1	0.000449166	0.706	0.315024	0.044578	-6.51454	20	27	13	3UTR		1	0
hsa-miR-302c-3p	NM_000584	CXCL8	1016	1052	1	-21.1	1	0.00120849	0.676	0.705254	0.58179	-3.79332	18	23	14	3UTR	MIRT731755	0	0
hsa-miR-302d-3p	NM_000584	CXCL8	1037	1052	1	-19.5	1	0.00120849	0.676	2.0945	0.315929	-4.02637	14	15	14	3UTR	MIRT731756	1	0
hsa-miR-372-3p	NM_000584	CXCL8	1013	1053	0.846154	-18.7	1	0.00130262	0.676	1.2813	0.295538	-3.93757	22	40	8	3UTR		1	0
hsa-miR-373-3p	NM_000584	CXCL8	1002	1053	0.923077	-21.4	1	0.00130262	0.676	1.22958	0.416313	-8.35464	19	42	10	3UTR		1	0
hsa-miR-377-5p	NM_000584	CXCL8	751	788	0.846154	-18.9	1	0.065089	0.618	0.0169672	0.0994753	-3.79332	15	31	9	3UTR		0	0
hsa-miR-379-5p	NM_000584	CXCL8	919	933	0.923077	-16.1	1	0.00346868	0.559	-0.225989	0.0139918	-8.58769	12	14	10	3UTR		0	0
hsa-miR-383-3p	NM_000584	CXCL8	1423	1435	1	-20.3	1	4.59153e-05	0.574	0.164451	0.0505785	-10.3988	11	12	11	3UTR		0	0
hsa-miR-330-5p	NM_000584	CXCL8	753	775	0.846154	-23.2	1	0.00739706	0.662	0.436367	0.00693351	-10.4745	17	22	7	3UTR		0	0
hsa-miR-326	NM_000584	CXCL8	755	774	0.923077	-24.4	1	0.000301275	0.662	-0.177244	0.0116391	-5.69428	15	19	7	3UTR		0	0
hsa-miR-331-5p	NM_000584	CXCL8	936	969	0.846154	-18.5	1	0.000678215	0.574	0.75903	-0.0330633	-9.73718	17	24	9	3UTR		0	0
hsa-miR-324-5p	NM_000584	CXCL8	524	568	0.846154	-18.1	1	0.00014639	0.618	0.0884954	-0.1209	-7.14013	14	23	5	3UTR		0	0
hsa-miR-339-5p	NM_000584	CXCL8	1021	1045	1	-22.1	1	5.02139e-06	0.632	1.37598	0.396707	-7.61919	18	24	8	3UTR		0	0
hsa-miR-339-3p	NM_000584	CXCL8	540	563	0.923077	-23.4	1	0.000151346	0.588	-0.0879606	-0.000124701	-9.56239	19	23	8	3UTR		0	0
hsa-miR-196b-3p	NM_000584	CXCL8	1420	1439	1	-20.5	1	0.000421262	0.618	0.229521	0.059937	-12.8934	15	19	7	3UTR		0	0
hsa-miR-423-5p	NM_000584	CXCL8	944	968	0.884615	-22.4	1	0.00140713	0.559	0.251881	-0.0016933	-8.51906	19	24	6	3UTR		0	0
hsa-miR-423-3p	NM_000584	CXCL8	752	774	0.923077	-20.4	1	0.000301275	0.662	-0.0126717	0.0359508	-11.1286	17	22	9	3UTR		0	0
hsa-miR-449a	NM_000584	CXCL8	1411	1435	0.846154	-18	1	4.59153e-05	0.574	0.331332	0.0469794	-8.12748	18	24	8	3UTR		0	0
hsa-miR-409-3p	NM_000584	CXCL8	804	828	0.846154	-18.1	1	0.0327726	0.676	0.508071	0.0461465	-3.93757	20	24	9	3UTR		0	0
hsa-miR-409-3p	NM_000584	CXCL8	553	572	0.846154	-17.6	1	0.000522978	0.618	-0.061418	0.00144386	-7.24999	16	19	8	3UTR		0	0
hsa-miR-412-5p	NM_000584	CXCL8	1500	1516	0.846154	-18.2	1	0.011187	0.721	-0.178184	0.172239	-7.80367	14	16	9	3UTR		0	0
hsa-miR-485-5p	NM_000584	CXCL8	1403	1419	0.846154	-19.7	1	0.000603791	0.559	0.106112	0.0174644	-9.33931	14	16	7	3UTR		0	0
hsa-miR-486-3p	NM_000584	CXCL8	946	969	0.846154	-17.7	1	0.000678215	0.574	0.495522	-0.0895294	-8.55011	18	23	11	3UTR		0	0
hsa-miR-490-5p	NM_000584	CXCL8	863	896	1	-20.1	1	0.00260933	0.662	-0.0565906	-0.106783	-8.76144	17	21	7	3UTR		0	0
hsa-miR-490-3p	NM_000584	CXCL8	537	560	0.923077	-19.7	1	0.000114983	0.588	0.194369	-0.007183	-9.70813	16	23	10	3UTR		0	0
hsa-miR-491-5p	NM_000584	CXCL8	789	815	0.846154	-16.8	1	0.0226136	0.691	-0.00561474	0.0383041	-6.85796	18	26	9	3UTR		0	0
hsa-miR-146b-3p	NM_000584	CXCL8	746	768	1	-21.4	1	2.8385e-05	0.603	0.373627	0.000659565	-7.08104	18	22	8	3UTR		0	0
hsa-miR-202-3p	NM_000584	CXCL8	939	968	0.923077	-18.7	1	0.00140713	0.559	0.706747	-0.0714916	-6.67474	15	22	9	3UTR	MIRT738787	0	0
hsa-miR-202-3p	NM_000584	CXCL8	1395	1415	0.846154	-17.4	1	0.0163113	0.574	0.0114988	0.0145849	-7.37138	15	20	12	3UTR	MIRT738787	0	0
hsa-miR-493-5p	NM_000584	CXCL8	1520	1536	0.923077	-17.1	1	0.0415449	0.794	-0.100116	0.197435	-4.17062	15	16	15	3UTR		0	1
hsa-miR-193b-5p	NM_000584	CXCL8	858	895	0.846154	-20	1	0.00310029	0.676	0.0182149	-0.0409056	-5.18008	19	37	9	3UTR		0	0
hsa-miR-512-3p	NM_000584	CXCL8	1013	1052	0.923077	-18.1	1	0.00120849	0.676	0.646098	0.671195	-6.25121	20	39	7	3UTR		0	0
hsa-miR-520e-3p	NM_000584	CXCL8	1036	1053	1	-17.6	1	0.00130262	0.676	1.84273	0.390433	-10.3988	11	13	11	3UTR		0	0
hsa-miR-520f-3p	NM_000584	CXCL8	1014	1052	0.923077	-18	1	0.00120849	0.676	2.5534	0.300244	-12.9906	14	38	10	3UTR		1	0
hsa-miR-520a-3p	NM_000584	CXCL8	1041	1053	1	-17.2	1	0.00130262	0.676	2.51005	0.275932	-10.3988	11	12	11	3UTR		1	0
hsa-miR-526b-3p	NM_000584	CXCL8	1027	1053	0.923077	-18	1	0.00130262	0.676	0.696291	0.525324	-6.90779	11	13	11	3UTR		1	0
hsa-miR-525-3p	NM_000584	CXCL8	1025	1053	0.846154	-17.9	1	0.00130262	0.676	1.41596	0.442193	-5.69428	19	28	6	3UTR		0	0
hsa-miR-520b-3p	NM_000584	CXCL8	1025	1053	0.923077	-17.6	1	0.00130262	0.676	0.970066	0.564537	-10.3988	11	13	11	3UTR		0	0
hsa-miR-520c-3p	NM_000584	CXCL8	1041	1053	0.923077	-17.6	1	0.00130262	0.676	2.51005	0.275932	-10.3988	11	12	11	3UTR		1	0
hsa-miR-520d-3p	NM_000584	CXCL8	1001	1053	0.884615	-20.6	1	0.00130262	0.676	0.995908	0.400628	-3.93757	21	52	11	3UTR		1	0
hsa-miR-520g-3p	NM_000584	CXCL8	1041	1053	0.923077	-17.3	1	0.00130262	0.676	2.51005	0.275932	-6.78234	11	12	11	3UTR		0	0
hsa-miR-516b-5p	NM_000584	CXCL8	993	1023	0.923077	-17.3	1	0.022405	0.588	0.015802	0.778638	-5.9255	12	15	9	3UTR		0	0
hsa-miR-520h	NM_000584	CXCL8	1041	1053	0.923077	-17.3	1	0.00130262	0.676	2.51005	0.275932	-6.78234	11	12	11	3UTR		0	0
hsa-miR-500a-3p	NM_000584	CXCL8	934	965	1	-20	1	0.0108661	0.544	-0.447509	-0.00326182	-6.50069	16	21	9	3UTR		0	0
hsa-miR-502-3p	NM_000584	CXCL8	937	965	0.846154	-20	1	0.0108661	0.544	-0.177245	-0.0495326	-8.82818	16	21	9	3UTR		0	0
hsa-miR-503-3p	NM_000584	CXCL8	964	1009	0.846154	-19.4	1	0.183891	0.618	0.361676	0.273579	-4.99396	22	45	8	3UTR		0	0
hsa-miR-504-3p	NM_000584	CXCL8	957	978	1	-22	1	0.0194593	0.588	0.19437	0.0218344	-8.11767	15	21	7	3UTR		0	0
hsa-miR-504-3p	NM_000584	CXCL8	1396	1415	0.923077	-21.1	1	0.0163113	0.574	-0.0711475	-0.0134905	-6.35195	15	19	6	3UTR		0	0
hsa-miR-505-3p	NM_000584	CXCL8	1411	1426	0.923077	-18.5	1	1.36016e-06	0.574	0.147249	0.130486	-9.02428	13	15	7	3UTR		0	0
hsa-miR-514a-5p	NM_000584	CXCL8	1613	1625	0.846154	-15.1	1	0.171443	0.765	1.27438	0.10329	-14.5224	11	12	11	3UTR		0	0
hsa-miR-551a	NM_000584	CXCL8	763	813	0.923077	-19.7	1	0.0168533	0.691	0.0548051	-0.0260047	-3.93757	18	50	10	3UTR		0	0
hsa-miR-92b-5p	NM_000584	CXCL8	956	979	0.846154	-22.3	1	0.024829	0.574	0.515042	-0.0314946	-10.4745	19	23	10	3UTR		0	0
hsa-miR-564	NM_000584	CXCL8	932	967	0.923077	-22	1	0.00737813	0.559	-0.433031	-0.0244366	-10.1092	16	19	10	3UTR		0	0
hsa-miR-567	NM_000584	CXCL8	730	743	1	-17.6	1	0.0492325	0.618	0.298936	-0.0314945	-5.61866	12	13	12	3UTR		0	1
hsa-miR-573	NM_000584	CXCL8	1266	1314	0.923077	-18.1	1	0.5825	0.765	-0.56852	-0.114274	-12.6408	15	22	9	3UTR		0	1
hsa-miR-578	NM_000584	CXCL8	688	736	1	-20.9	1	0.00468602	0.676	0.0939854	-0.0691389	-3.79332	16	22	9	3UTR		0	0
hsa-miR-580-5p	NM_000584	CXCL8	1164	1177	0.923077	-15.4	1	0.039392	0.765	0.0505794	0.0548981	-7.05204	12	13	12	3UTR		0	0
hsa-miR-597-5p	NM_000584	CXCL8	1018	1040	0.846154	-18.6	1	9.60656e-05	0.603	0.604594	0.733151	-8.16179	19	22	13	3UTR		0	0
hsa-miR-601	NM_000584	CXCL8	1356	1416	1	-20.4	1	0.00999899	0.559	0.0972834	-0.0746807	-3.93757	17	43	13	3UTR		0	0
hsa-miR-623	NM_000584	CXCL8	1013	1036	0.846154	-20.5	1	0.00102447	0.603	1.26095	0.600612	-11.1505	17	23	8	3UTR		0	0
hsa-miR-623	NM_000584	CXCL8	938	955	0.846154	-18.3	0	0.00295417	0.515	0.166485	-0.00718306	-17.1102	14	17	9	3UTR		0	0
hsa-miR-631	NM_000584	CXCL8	747	770	0.846154	-19.7	1	2.80892e-05	0.632	-0.359834	0.00301239	-17.8692	13	18	7	3UTR		0	0
hsa-miR-631	NM_000584	CXCL8	912	942	1	-19.4	1	3.07322e-05	0.5	-0.474858	0.00693356	-5.26888	13	19	6	3UTR		0	0
hsa-miR-633	NM_000584	CXCL8	533	552	0.846154	-15.6	1	3.85831e-06	0.588	0.0240739	-0.0463955	-6.9638	18	19	18	3UTR		0	0
hsa-miR-634	NM_000584	CXCL8	1420	1438	0.846154	-17.8	1	0.000298247	0.618	0.214712	0.090172	-5.41313	14	18	6	3UTR		0	1
hsa-miR-638	NM_000584	CXCL8	553	582	0.923077	-26.3	1	0.0252158	0.647	0.0898021	0.0453619	-12.3434	19	29	9	3UTR		0	0
hsa-miR-639	NM_000584	CXCL8	1398	1418	0.923077	-18.2	1	0.00334222	0.559	0.0329808	0.0412204	-9.86134	17	20	9	3UTR		0	0
hsa-miR-640	NM_000584	CXCL8	848	899	0.846154	-18.2	1	0.00241905	0.647	-0.279666	-0.0777654	-9.03925	13	19	9	3UTR		0	0
hsa-miR-645	NM_000584	CXCL8	995	1006	0.846154	-14.9	1	0.0190787	0.603	-0.113056	0.770795	-10.5151	10	11	10	3UTR		0	0
hsa-miR-650	NM_000584	CXCL8	1418	1438	0.923077	-19.5	1	0.000298247	0.618	0.158561	0.0800937	-9.93288	16	20	8	3UTR		0	0
hsa-miR-652-5p	NM_000584	CXCL8	536	560	1	-22.5	1	0.000114983	0.588	0.123787	0.0328139	-8.57382	19	24	8	3UTR		0	0
hsa-miR-652-5p	NM_000584	CXCL8	913	939	0.846154	-20.8	1	2.18235e-05	0.515	-0.433031	0.061047	-7.75705	17	26	5	3UTR		0	0
hsa-miR-652-3p	NM_000584	CXCL8	903	937	0.846154	-24.9	1	1.60624e-05	0.529	-0.427328	0.0500676	-6.01339	17	23	11	3UTR		0	0
hsa-miR-661	NM_000584	CXCL8	536	569	0.923077	-22.6	1	0.000433224	0.618	0.0971224	-0.047964	-7.3076	21	33	10	3UTR		0	0
hsa-miR-663a	NM_000584	CXCL8	952	972	0.846154	-21.1	1	0.000782915	0.588	0.19437	-0.00718283	-9.69876	16	20	8	3UTR		0	0
hsa-miR-449b-5p	NM_000584	CXCL8	1411	1437	0.923077	-19.4	1	0.000267992	0.603	0.331332	0.0469794	-8.27173	19	26	8	3UTR		0	0
hsa-miR-659-3p	NM_000584	CXCL8	913	939	0.846154	-22.4	1	2.18235e-05	0.515	-0.0517641	0.0539887	-7.28438	19	26	7	3UTR		0	0
hsa-miR-660-3p	NM_000584	CXCL8	726	736	0.923077	-15.7	1	0.00468602	0.676	0.0131203	-0.0565905	-11.4183	9	10	9	3UTR		0	0
hsa-miR-671-5p	NM_000584	CXCL8	911	943	0.846154	-21.4	1	2.51159e-05	0.515	-0.184394	0.160647	-11.357	18	32	6	3UTR		0	0
hsa-miR-1224-5p	NM_000584	CXCL8	1003	1021	1	-19.7	1	0.0356553	0.574	0.41396	0.808439	-10.9506	14	18	6	3UTR		0	0
hsa-miR-1224-5p	NM_000584	CXCL8	1394	1411	0.846154	-17.1	1	0.0660842	0.574	-0.0973249	-0.0127706	-5.41313	14	17	10	3UTR		0	0
hsa-miR-320b	NM_000584	CXCL8	1400	1419	0.846154	-20.8	1	0.000603791	0.559	0.247346	0.054898	-11.3173	14	19	6	3UTR		0	0
hsa-miR-1296-5p	NM_000584	CXCL8	754	769	0.846154	-20.8	1	2.82172e-05	0.618	-0.239106	0.0249713	-10.282	12	15	5	3UTR		0	0
hsa-miR-1301-3p	NM_000584	CXCL8	1385	1421	0.961538	-23.5	1	0.000298257	0.559	0.0855442	-0.0199695	-4.957	17	30	9	3UTR		0	0
hsa-miR-449c-5p	NM_000584	CXCL8	1413	1438	1	-22.8	1	0.000298247	0.618	0.186557	0.0563376	-8.81432	20	25	9	3UTR		0	0
hsa-miR-769-3p	NM_000584	CXCL8	757	783	0.846154	-23.1	1	0.00116554	0.603	-0.229125	0.0422248	-12.2579	18	26	8	3UTR		0	0
hsa-miR-769-3p	NM_000584	CXCL8	931	952	0.923077	-21.6	1	0.000317323	0.5	-0.0965156	0.0979067	-13.9148	17	21	11	3UTR		0	0
hsa-miR-766-5p	NM_000584	CXCL8	755	781	0.846154	-20	1	0.000832629	0.632	-0.230868	0.0124233	-14.5275	16	26	7	3UTR		0	0
hsa-miR-766-3p	NM_000584	CXCL8	747	774	0.923077	-20.2	1	0.000301275	0.662	-0.029702	-0.0118884	-18.1309	14	22	7	3UTR		0	0
hsa-miR-670-5p	NM_000584	CXCL8	831	854	0.923077	-19.3	1	0.0173605	0.721	-0.405146	0.095554	-10.6049	16	23	9	3UTR		0	0
hsa-miR-1298-3p	NM_000584	CXCL8	554	567	0.846154	-16.5	1	0.000273567	0.618	-0.280663	0.0477147	-7.66387	12	13	12	3UTR		0	0
hsa-miR-761	NM_000584	CXCL8	1417	1439	1	-20.2	1	0.000421262	0.618	0.0905729	0.136964	-9.97295	18	22	9	3UTR		0	0
hsa-miR-764	NM_000584	CXCL8	1001	1052	1	-24	1	0.00120849	0.676	0.466244	0.801381	-6.24613	17	22	7	3UTR		0	0
hsa-miR-765	NM_000584	CXCL8	938	981	1	-19.1	1	0.0247918	0.603	0.50807	-0.0409058	-7.28438	16	20	11	3UTR		0	0
hsa-miR-892a	NM_000584	CXCL8	1024	1043	0.923077	-17.6	1	4.12486e-06	0.618	0.711977	0.535519	-8.99418	16	19	11	3UTR		0	0
hsa-miR-874-5p	NM_000584	CXCL8	961	1006	0.846154	-17.5	1	0.0190787	0.603	0.44533	0.0320297	-11.9796	16	45	9	3UTR		0	0
hsa-miR-892b	NM_000584	CXCL8	482	501	0.846154	-19.9	1	0.000478951	0.603	-0.168128	0.0845745	-7.3076	15	19	7	3UTR		0	0
hsa-miR-541-5p	NM_000584	CXCL8	539	559	0.923077	-20.7	1	0.000990103	0.588	0.0375193	0.0218344	-12.428	16	20	8	3UTR		0	0
hsa-miR-541-3p	NM_000584	CXCL8	931	967	1	-20.7	1	0.00737813	0.559	-0.159664	-0.0314948	-9.77961	16	23	7	3UTR		0	0
hsa-miR-744-5p	NM_000584	CXCL8	912	931	1	-19.6	1	0.00177718	0.559	-0.551541	0.0351666	-7.91524	15	19	11	3UTR		0	0
hsa-miR-885-3p	NM_000584	CXCL8	513	562	0.846154	-20.9	1	0.000171178	0.603	0.0767319	-0.177366	-3.79332	20	49	7	3UTR		0	0
hsa-miR-885-3p	NM_000584	CXCL8	954	975	0.974359	-20	1	0.00105391	0.588	0.458775	-0.0103199	-8.87056	18	21	14	3UTR		0	0
hsa-miR-877-5p	NM_000584	CXCL8	955	982	0.846154	-24.2	1	0.0247126	0.588	0.0124241	0.118297	-6.76235	19	27	10	3UTR		0	0
hsa-miR-887-5p	NM_000584	CXCL8	541	564	0.923077	-24.2	1	0.000306983	0.603	-0.0476277	-0.0126728	-6.55112	18	23	7	3UTR		0	0
hsa-miR-760	NM_000584	CXCL8	756	769	0.923077	-18.2	1	2.82172e-05	0.618	-0.11933	-0.00483018	-7.9323	11	13	6	3UTR		0	0
hsa-miR-920	NM_000584	CXCL8	1605	1624	0.923077	-21	1	0.149512	0.765	0.596089	0.0829739	-3.93757	17	19	10	3UTR		0	0
hsa-miR-921	NM_000584	CXCL8	887	934	0.923077	-22.1	1	0.00272529	0.559	-0.266634	0.19986	-3.93757	24	47	8	3UTR		0	0
hsa-miR-921	NM_000584	CXCL8	574	625	0.807692	-19.7	1	0.00046598	0.765	-0.256218	-0.148348	-5.9393	21	51	11	3UTR		0	0
hsa-miR-936	NM_000584	CXCL8	961	980	0.846154	-17.4	0	0.0248771	0.588	0.284995	0.032814	-15.5666	15	19	12	3UTR		0	0
hsa-miR-937-5p	NM_000584	CXCL8	974	1021	1	-25.1	1	0.0356553	0.574	0.315368	0.279069	-7.38222	18	23	7	3UTR		0	0
hsa-miR-939-5p	NM_000584	CXCL8	918	976	0.846154	-24.8	1	0.0191978	0.588	0.141536	0.0218343	-3.79332	22	58	13	3UTR		0	0
hsa-miR-1183	NM_000584	CXCL8	996	1025	0.923077	-24.8	1	0.00667711	0.588	0.329261	0.830398	-3.93757	20	29	8	3UTR		0	0
hsa-miR-1227-5p	NM_000584	CXCL8	1003	1021	1	-20.9	1	0.0356553	0.574	0.41396	0.808439	-11.1417	14	18	6	3UTR		0	0
hsa-miR-1227-5p	NM_000584	CXCL8	940	960	0.923077	-19.5	1	0.0126609	0.544	0.893473	0.0100706	-7.54034	15	20	7	3UTR		0	0
hsa-miR-1228-5p	NM_000584	CXCL8	928	960	0.846154	-21.2	1	0.0126609	0.544	-0.331682	-0.0369846	-6.08354	17	23	8	3UTR		0	0
hsa-miR-1233-5p	NM_000584	CXCL8	927	978	1	-30.4	1	0.0194593	0.588	-0.0123032	0.0406563	-5.49511	19	21	19	3UTR		0	0
hsa-miR-1236-5p	NM_000584	CXCL8	947	968	0.846154	-16.9	1	0.00140713	0.559	0.53944	-0.0338476	-13.4949	17	21	10	3UTR		0	0
hsa-miR-1237-5p	NM_000584	CXCL8	959	980	1	-20.6	1	0.0248771	0.588	0.610023	0.0822217	-5.57006	18	21	8	3UTR		0	0
hsa-miR-1202	NM_000584	CXCL8	1394	1423	0.846154	-23	1	0.000148587	0.588	0.136964	-0.0120508	-4.957	19	29	7	3UTR		0	0
hsa-miR-1203	NM_000584	CXCL8	880	917	0.846154	-19.6	1	0.000306369	0.574	-0.0924421	-0.0628646	-6.07246	17	37	7	3UTR		0	0
hsa-miR-1204	NM_000584	CXCL8	721	773	0.846154	-21.4	1	2.90229e-05	0.647	0.266072	-0.0511008	-5.72816	17	23	7	3UTR		0	0
hsa-miR-1207-5p	NM_000584	CXCL8	1382	1416	1	-27.9	1	0.00999899	0.559	0.117332	0.0297023	-5.48126	17	23	11	3UTR		0	0
hsa-miR-1207-3p	NM_000584	CXCL8	1411	1420	0.923077	-15.9	1	0.000464415	0.559	0.331332	0.0469794	-14.3219	8	9	8	3UTR		0	0
hsa-miR-1285-3p	NM_000584	CXCL8	541	565	1	-19.3	1	0.00201175	0.603	-0.108874	-0.0275736	-16.2556	15	24	9	3UTR		0	0
hsa-miR-1287-5p	NM_000584	CXCL8	949	971	0.846154	-19.1	1	0.000791058	0.574	0.675377	-0.0369844	-8.61914	15	22	6	3UTR		0	0
hsa-miR-1290	NM_000584	CXCL8	919	951	0.923077	-20.4	1	0.000218319	0.485	-0.297094	-0.0393372	-7.07546	14	19	6	3UTR		0	0
hsa-miR-1290	NM_000584	CXCL8	463	485	0.923077	-19	1	0.00676392	0.662	-0.331453	0.272011	-4.957	17	22	11	3UTR		0	0
hsa-miR-1291	NM_000584	CXCL8	747	770	0.846154	-17.9	1	2.80892e-05	0.632	-0.280661	0.00614935	-11.6229	13	23	7	3UTR		0	0
hsa-miR-1294	NM_000584	CXCL8	1002	1022	1	-17.5	1	0.0333212	0.574	0.184464	0.908823	-7.05204	12	20	8	3UTR	MIRT737170	0	1
hsa-miR-1295a	NM_000584	CXCL8	902	936	0.923077	-21.4	1	0.000406373	0.529	-0.370291	0.0234031	-9.65052	13	19	6	3UTR		0	0
hsa-miR-1295a	NM_000584	CXCL8	459	474	0.846154	-16.5	1	0.00137577	0.632	-0.268339	0.182606	-12.428	14	15	14	3UTR		0	0
hsa-miR-1303	NM_000584	CXCL8	914	934	0.846154	-17.3	1	0.00272529	0.559	-0.0984177	0.0571256	-4.76182	17	20	9	3UTR		0	0
hsa-miR-1304-5p	NM_000584	CXCL8	954	970	0.923077	-17.3	1	0.000756815	0.574	0.499108	0.0273242	-5.08276	15	16	15	3UTR		0	0
hsa-miR-1245a	NM_000584	CXCL8	537	561	0.846154	-18	1	0.000179009	0.603	0.106533	-0.0518854	-9.02428	17	24	10	3UTR		0	0
hsa-miR-1247-3p	NM_000584	CXCL8	1394	1415	0.923077	-20.4	1	0.0163113	0.574	0.247346	0.0239433	-15.6796	16	21	7	3UTR		0	0
hsa-miR-1248	NM_000584	CXCL8	558	577	0.846154	-17.5	1	0.00422776	0.618	0.0218349	-0.032279	-11.6925	16	19	8	3UTR		0	0
hsa-miR-1249-5p	NM_000584	CXCL8	964	986	1	-20.8	1	0.0803688	0.603	0.687328	0.076732	-7.43082	19	22	14	3UTR		0	0
hsa-miR-1268a	NM_000584	CXCL8	947	967	0.923077	-18.2	1	0.00737813	0.559	0.479552	-0.0456112	-5.08246	16	20	11	3UTR		0	0
hsa-miR-1275	NM_000584	CXCL8	1469	1486	1	-20.2	1	0.117953	0.691	0.592889	-0.100596	-10.0938	12	17	6	3UTR		0	0
hsa-miR-302e	NM_000584	CXCL8	1020	1052	1	-19.1	1	0.00120849	0.676	0.779944	0.591202	-5.61866	12	14	12	3UTR		1	0
hsa-miR-1284	NM_000584	CXCL8	507	556	0.923077	-19.8	1	1.08794e-05	0.574	0.261591	-0.135801	-5.52986	15	20	8	3UTR		0	0
hsa-miR-1292-5p	NM_000584	CXCL8	541	563	0.923077	-20	1	0.000151346	0.588	-0.0644331	0.00379655	-19.0428	15	22	8	3UTR		0	0
hsa-miR-664a-5p	NM_000584	CXCL8	921	938	0.846154	-19.4	1	1.78813e-05	0.529	0.163	0.0383036	-11.4971	15	17	8	3UTR		0	0
hsa-miR-1469	NM_000584	CXCL8	923	966	1	-22.5	1	0.0133231	0.559	-0.0386646	0.0610468	-7.24999	16	22	6	3UTR		0	0
hsa-miR-1538	NM_000584	CXCL8	743	769	0.923077	-23.4	1	2.82172e-05	0.618	-0.0807213	-0.0581592	-8.68381	17	26	7	3UTR		0	0
hsa-miR-320d	NM_000584	CXCL8	1401	1419	0.923077	-17	1	0.000603791	0.559	0.247346	0.054898	-11.3173	13	18	6	3UTR		0	0
hsa-miR-1908-5p	NM_000584	CXCL8	1397	1415	0.923077	-20	1	0.0163113	0.574	0.0169836	0.0512989	-6.62614	16	18	11	3UTR		0	0
hsa-miR-1911-3p	NM_000584	CXCL8	936	971	1	-19.3	1	0.000791058	0.574	-0.144427	-0.00404601	-6.85115	13	17	6	3UTR		0	0
hsa-miR-1912-3p	NM_000584	CXCL8	1016	1036	0.846154	-19.4	1	0.00102447	0.603	0.395138	0.778638	-8.02287	16	20	7	3UTR		0	0
hsa-miR-1914-3p	NM_000584	CXCL8	951	977	0.923077	-19.9	1	0.0194547	0.603	0.656365	-0.0550222	-9.07598	19	26	9	3UTR		0	0
hsa-miR-1915-3p	NM_000584	CXCL8	954	970	1	-18.7	1	0.000756815	0.574	0.499108	0.0273242	-12.3711	14	16	11	3UTR		0	0
hsa-miR-1972	NM_000584	CXCL8	931	973	0.846154	-27.6	1	0.000847484	0.603	-0.130402	-0.0495326	-4.957	18	23	11	3UTR		0	0
hsa-miR-2115-5p	NM_000584	CXCL8	1027	1048	0.923077	-20	1	1.36334e-05	0.662	2.23343	0.446115	-11.2074	16	21	8	3UTR		0	0
hsa-miR-2117	NM_000584	CXCL8	759	778	0.846154	-17	1	0.0222458	0.618	0.0688896	0.101044	-6.77237	14	19	9	3UTR		0	0
hsa-miR-2682-5p	NM_000584	CXCL8	1400	1415	0.846154	-18.2	1	0.0163113	0.574	0.122566	0.037621	-11.4183	13	15	9	3UTR		0	0
hsa-miR-711	NM_000584	CXCL8	459	478	0.846154	-17.5	1	0.00138511	0.647	-0.470676	0.208487	-4.79441	15	19	7	3UTR		0	0
hsa-miR-2861	NM_000584	CXCL8	920	943	0.923077	-23.8	1	2.51159e-05	0.515	-0.202984	0.119866	-8.52714	17	23	7	3UTR		0	0
hsa-miR-3124-3p	NM_000584	CXCL8	695	766	1	-19.9	1	0.00625878	0.603	-0.0598929	-0.0895291	-3.79332	20	44	8	3UTR		0	0
hsa-miR-3126-3p	NM_000584	CXCL8	520	567	1	-25.3	1	0.000273567	0.618	-0.0356783	-0.029142	-7.20466	19	24	9	3UTR		0	0
hsa-miR-3127-5p	NM_000584	CXCL8	947	971	1	-24.2	1	0.000791058	0.574	0.649235	-0.0354161	-6.23647	19	24	8	3UTR		0	0
hsa-miR-3127-3p	NM_000584	CXCL8	528	557	0.884615	-22.9	1	6.00364e-05	0.574	-0.018947	-0.0691389	-9.87071	14	19	10	3UTR		0	0
hsa-miR-3129-5p	NM_000584	CXCL8	1397	1418	0.846154	-19.8	1	0.00334222	0.559	0.0793735	0.0405006	-9.56239	16	21	8	3UTR		0	0
hsa-miR-3130-3p	NM_000584	CXCL8	1396	1418	1	-21.9	1	0.00334222	0.559	0.0329813	0.0354615	-8.85129	15	22	9	3UTR		0	0
hsa-miR-3131	NM_000584	CXCL8	893	954	0.923077	-24.8	1	0.0042874	0.515	-0.158543	0.0226188	-5.26888	16	23	8	3UTR		0	0
hsa-miR-378b	NM_000584	CXCL8	925	944	0.846154	-20.7	1	2.16986e-05	0.5	-0.376564	0.100259	-8.3038	15	19	6	3UTR		0	0
hsa-miR-3136-3p	NM_000584	CXCL8	782	815	1	-19.2	1	0.0226136	0.691	0.0737157	0.103397	-9.95757	17	20	13	3UTR		0	0
hsa-miR-3137	NM_000584	CXCL8	918	946	0.923077	-21.8	1	2.62136e-05	0.5	-0.495772	0.0218344	-9.69078	18	28	6	3UTR		0	0
hsa-miR-3138	NM_000584	CXCL8	1393	1416	0.846154	-22	1	0.00999899	0.559	0.201099	0.00306672	-8.88254	19	23	9	3UTR		0	0
hsa-miR-3141	NM_000584	CXCL8	933	953	0.923077	-19.5	1	0.00472915	0.5	0.100259	-0.019731	-9.62023	13	20	6	3UTR		0	0
hsa-miR-1273c	NM_000584	CXCL8	509	562	0.884615	-22.3	1	0.000171178	0.603	0.434874	-0.151486	-11.1417	15	22	9	3UTR		0	0
hsa-miR-3147	NM_000584	CXCL8	1395	1419	0.846154	-24.6	1	0.000603791	0.559	0.0361804	0.0642566	-8.91345	20	24	12	3UTR		0	0
hsa-miR-3150a-3p	NM_000584	CXCL8	686	722	0.884615	-19.3	1	0.000826323	0.75	0.170239	-0.0863924	-5.76291	13	15	13	3UTR		0	0
hsa-miR-3151-5p	NM_000584	CXCL8	946	961	1	-17.4	1	0.00587904	0.544	0.779944	-0.0197309	-8.00486	14	15	14	3UTR		0	0
hsa-miR-3152-3p	NM_000584	CXCL8	946	960	1	-15.6	1	0.0126609	0.544	0.426508	-0.0432586	-11.357	13	14	13	3UTR		0	0
hsa-miR-3153	NM_000584	CXCL8	946	977	0.846154	-22.2	1	0.0194547	0.603	0.399701	-0.0534538	-6.25121	18	31	7	3UTR		0	0
hsa-miR-3153	NM_000584	CXCL8	1602	1624	0.923077	-18.9	1	0.149512	0.765	0.0793741	0.159849	-10.207	20	22	12	3UTR		0	0
hsa-miR-3154	NM_000584	CXCL8	958	980	1	-19.4	1	0.0248771	0.588	0.124659	0.137119	-9.59293	16	22	9	3UTR		0	0
hsa-miR-3155a	NM_000584	CXCL8	945	970	0.923077	-20.6	1	0.000756815	0.574	0.375618	-0.0424743	-8.85129	15	18	13	3UTR		0	0
hsa-miR-3156-5p	NM_000584	CXCL8	613	645	0.846154	-15.5	1	0.0355172	0.779	-0.275099	-0.166386	-10.6336	17	32	10	3UTR		0	0
hsa-miR-3162-5p	NM_000584	CXCL8	1381	1400	0.846154	-21.5	1	0.0375365	0.632	0.6162	0.0145848	-12.9192	15	19	7	3UTR		0	0
hsa-miR-3169	NM_000584	CXCL8	926	952	0.846154	-20.4	1	0.000317323	0.5	-0.0697989	0.0453618	-3.79332	15	21	6	3UTR		0	0
hsa-miR-3170	NM_000584	CXCL8	543	564	1	-20.5	1	0.000306983	0.603	-0.0655535	-0.0267893	-15.7719	15	21	7	3UTR		0	0
hsa-miR-3173-3p	NM_000584	CXCL8	932	980	0.846154	-19.8	1	0.0248771	0.588	0.206918	0.133982	-10.1092	18	48	10	3UTR		0	0
hsa-miR-3174	NM_000584	CXCL8	1581	1601	0.923077	-18.4	1	0.0970019	0.765	0.280942	0.313663	-9.54656	18	20	12	3UTR		0	0
hsa-miR-3177-3p	NM_000584	CXCL8	1395	1437	1	-23.4	1	0.000267992	0.603	0.279632	0.0484192	-5.9393	17	21	11	3UTR		0	0
hsa-miR-3177-3p	NM_000584	CXCL8	951	969	0.846154	-18.7	1	0.000678215	0.574	0.829613	0.0155604	-11.9008	14	18	6	3UTR		0	0
hsa-miR-3181	NM_000584	CXCL8	729	773	1	-20.6	1	2.90229e-05	0.647	-0.00430675	-0.0385527	-10.6186	14	21	6	3UTR		0	0
hsa-miR-3187-5p	NM_000584	CXCL8	999	1036	0.846154	-20	1	0.00102447	0.603	0.292401	0.864905	-11.0886	18	37	8	3UTR		0	0
hsa-miR-3190-3p	NM_000584	CXCL8	911	939	0.846154	-22.5	1	2.18235e-05	0.515	-0.0655531	-0.0385529	-9.28135	17	28	7	3UTR		0	0
hsa-miR-3191-5p	NM_000584	CXCL8	730	775	0.846154	-19.8	1	0.00739706	0.662	-0.199498	0.0257556	-4.76182	18	45	5	3UTR		0	0
hsa-miR-3191-3p	NM_000584	CXCL8	1403	1424	1	-21.4	1	7.02703e-05	0.574	0.151362	0.0361811	-9.54656	17	21	12	3UTR		0	0
hsa-miR-3193	NM_000584	CXCL8	714	735	0.923077	-19.6	1	0.00442732	0.691	-0.458127	-0.0236522	-8.89636	18	21	9	3UTR		0	0
hsa-miR-3194-5p	NM_000584	CXCL8	1413	1438	0.923077	-23.3	1	0.000298247	0.618	0.162161	0.0851328	-5.02746	19	25	5	3UTR		0	0
hsa-miR-3194-3p	NM_000584	CXCL8	1408	1433	1	-22.9	1	6.75532e-05	0.559	0.127802	0.0282625	-10.3164	20	25	8	3UTR		0	0
hsa-miR-3196	NM_000584	CXCL8	946	969	0.846154	-19.1	1	0.000678215	0.574	0.399701	-0.0534538	-4.17062	15	23	8	3UTR		0	0
hsa-miR-3198	NM_000584	CXCL8	900	945	1	-21.8	1	2.2319e-05	0.515	-0.370291	0.0234031	-8.953	15	21	11	3UTR		0	0
hsa-miR-3198	NM_000584	CXCL8	458	479	0.923077	-20.7	1	0.00120844	0.662	-0.388218	0.159079	-7.23797	17	21	11	3UTR		0	0
hsa-miR-4301	NM_000584	CXCL8	1016	1037	0.846154	-18.9	1	0.00137993	0.603	0.767994	0.588064	-7.45922	17	21	9	3UTR		0	0
hsa-miR-4298	NM_000584	CXCL8	961	987	0.846154	-19.8	1	0.0620893	0.588	0.284995	0.032814	-7.65065	18	26	7	3UTR		0	0
hsa-miR-4298	NM_000584	CXCL8	1394	1417	0.923077	-19.4	1	0.00652803	0.544	0.130245	0.0246631	-9.43035	15	23	7	3UTR		0	0
hsa-miR-4306	NM_000584	CXCL8	961	977	0.846154	-17.5	1	0.0194547	0.603	0.453696	0.0273242	-4.76182	13	16	7	3UTR		0	1
hsa-miR-4316	NM_000584	CXCL8	1004	1021	0.846154	-19	1	0.0356553	0.574	0.41396	0.808439	-10.5102	13	17	6	3UTR	MIRT743994	0	1
hsa-miR-4318	NM_000584	CXCL8	995	1025	0.846154	-16.3	1	0.00667711	0.588	-0.0931887	0.831182	-10.3988	11	14	7	3UTR		0	0
hsa-miR-4321	NM_000584	CXCL8	549	568	0.846154	-19	1	0.00014639	0.618	-0.0565909	0.0218344	-12.1721	15	19	8	3UTR		0	0
hsa-miR-4323	NM_000584	CXCL8	753	768	0.846154	-18.4	1	2.8385e-05	0.603	0.436367	0.00693351	-11.1132	11	15	7	3UTR		0	0
hsa-miR-4259	NM_000584	CXCL8	911	935	0.846154	-20.8	1	0.00214282	0.544	-0.307551	0.0594785	-8.32703	17	24	6	3UTR		0	0
hsa-miR-4261	NM_000584	CXCL8	936	958	0.846154	-16.1	1	0.00357031	0.529	-0.328464	0.00614924	-8.65069	11	13	11	3UTR		0	0
hsa-miR-4266	NM_000584	CXCL8	757	781	0.846154	-19	1	0.000832629	0.632	-0.100235	0.0971225	-6.51454	13	24	8	3UTR		0	0
hsa-miR-4269	NM_000584	CXCL8	932	967	0.878205	-22	1	0.00737813	0.559	-0.0211288	-0.0283578	-11.1286	17	35	8	3UTR		0	0
hsa-miR-4263	NM_000584	CXCL8	757	777	0.846154	-18.9	1	0.0193491	0.632	-0.229125	0.0422248	-11.9948	13	20	8	3UTR		0	0
hsa-miR-4271	NM_000584	CXCL8	947	978	0.923077	-18.6	1	0.0194593	0.588	0.22574	-0.0416899	-6.23647	16	21	8	3UTR		0	0
hsa-miR-4281	NM_000584	CXCL8	925	943	0.846154	-18.2	1	2.51159e-05	0.515	-0.161157	0.0563414	-14.7019	13	18	6	3UTR		0	0
hsa-miR-4277	NM_000584	CXCL8	1404	1435	1	-18.5	1	4.59153e-05	0.574	0.104846	0.0390607	-5.83853	16	21	8	3UTR		0	0
hsa-miR-4292	NM_000584	CXCL8	753	797	0.846154	-19	1	0.00261098	0.618	0.0382494	0.0633998	-4.957	16	44	8	3UTR		0	0
hsa-miR-3610	NM_000584	CXCL8	1614	1648	0.846154	-18.2	1	0.0406521	0.765	0	0	-3.79332	17	34	9	3UTR		0	0
hsa-miR-3614-5p	NM_000584	CXCL8	974	992	1	-20.6	1	0.0011072	0.603	0.82177	0.3622	-8.00486	15	18	9	3UTR		0	0
hsa-miR-3615	NM_000584	CXCL8	726	775	0.923077	-21.6	1	0.00739706	0.662	0.31985	-0.0307102	-8.90638	15	19	6	3UTR		0	0
hsa-miR-3619-5p	NM_000584	CXCL8	1415	1440	0.820513	-21	1	0.000368843	0.632	0.0230925	0.10313	-6.76235	21	25	11	3UTR		0	0
hsa-miR-23c	NM_000584	CXCL8	804	824	0.846154	-16	1	0.0177107	0.676	0.264953	-0.0330629	-7.81874	18	20	9	3UTR		0	0
hsa-miR-3620-5p	NM_000584	CXCL8	914	945	0.923077	-26.2	1	2.2319e-05	0.515	-0.307551	0.0469305	-6.25121	19	26	8	3UTR		0	0
hsa-miR-3620-5p	NM_000584	CXCL8	1396	1418	0.846154	-23.5	1	0.00334222	0.559	-0.0646028	0.0369012	-12.6992	16	22	8	3UTR		0	0
hsa-miR-3620-3p	NM_000584	CXCL8	537	558	0.846154	-23	1	8.64427e-05	0.588	-0.0565909	0.0218344	-7.78178	15	21	8	3UTR		0	0
hsa-miR-3622a-5p	NM_000584	CXCL8	947	967	0.961538	-20	1	0.00737813	0.559	0.264953	-0.0558064	-10.0066	15	20	8	3UTR		0	0
hsa-miR-3622b-3p	NM_000584	CXCL8	726	760	0.923077	-19.7	1	0.051774	0.618	0.112158	-0.0267892	-8.05823	14	34	9	3UTR		0	0
hsa-miR-3657	NM_000584	CXCL8	842	855	0.923077	-17.2	1	0.0838843	0.721	0.199598	0.0610469	-5.9255	12	13	12	3UTR		0	0
hsa-miR-3660	NM_000584	CXCL8	1614	1624	0.923077	-16.2	0	0.149512	0.765	1.27438	0.145604	-17.1102	9	10	9	3UTR		0	0
hsa-miR-3663-3p	NM_000584	CXCL8	537	563	0.923077	-20.4	1	0.000151346	0.588	-0.14373	-0.00639857	-5.49511	20	26	7	3UTR		0	0
hsa-miR-3665	NM_000584	CXCL8	915	932	0.846154	-17.9	1	0.00588338	0.544	-0.0655531	-0.0385529	-8.89989	13	17	7	3UTR		0	0
hsa-miR-3672	NM_000584	CXCL8	1601	1623	0.923077	-16.8	1	0.0982128	0.779	0.255025	0.237814	-8.55977	19	22	14	3UTR		0	0
hsa-miR-3679-5p	NM_000584	CXCL8	458	478	0.846154	-21.6	1	0.00138511	0.647	-0.582041	0.182606	-7.75705	17	20	8	3UTR		0	0
hsa-miR-3679-5p	NM_000584	CXCL8	1395	1415	1	-20.8	1	0.0163113	0.574	-0.0758014	0.00306672	-9.95919	15	20	9	3UTR		0	0
hsa-miR-3679-5p	NM_000584	CXCL8	919	953	0.846154	-19.8	1	0.00472915	0.5	0.0957786	-0.0401214	-6.34001	17	34	7	3UTR		0	0
hsa-miR-3680-3p	NM_000584	CXCL8	1382	1414	0.923077	-21.5	1	0.0232757	0.588	0.0457797	0.013145	-12.8934	16	23	9	3UTR		0	0
hsa-miR-3689a-3p	NM_000584	CXCL8	1002	1023	0.923077	-20.2	1	0.022405	0.588	0.560354	0.876669	-10.7629	17	21	6	3UTR		0	0
hsa-miR-3691-5p	NM_000584	CXCL8	932	961	0.846154	-18.2	1	0.00587904	0.544	0.349374	-0.0456113	-6.58625	17	29	6	3UTR		0	0
hsa-miR-3692-5p	NM_000584	CXCL8	1384	1418	0.923077	-20.8	1	0.00334222	0.559	0.234148	0.062817	-7.24999	14	22	6	3UTR		0	0
hsa-miR-3689b-3p	NM_000584	CXCL8	1002	1023	0.923077	-20.2	1	0.022405	0.588	0.560354	0.876669	-10.7629	17	21	6	3UTR		0	0
hsa-miR-3911	NM_000584	CXCL8	924	946	1	-30.6	1	2.62136e-05	0.5	-0.0487478	0.036735	-4.957	18	22	12	3UTR		0	0
hsa-miR-3915	NM_000584	CXCL8	984	1020	0.846154	-17.2	1	0.0372207	0.574	0.437486	0.41945	-7.65065	13	16	8	3UTR		0	0
hsa-miR-3918	NM_000584	CXCL8	945	969	0.923077	-21.2	1	0.000678215	0.574	0.435677	-0.0126728	-6.62614	18	24	14	3UTR		0	0
hsa-miR-3150b-3p	NM_000584	CXCL8	962	979	0.846154	-17.5	1	0.024829	0.574	0.499108	0.0273242	-8.917	14	17	7	3UTR		0	0
hsa-miR-3922-3p	NM_000584	CXCL8	1399	1417	0.923077	-19.7	1	0.00652803	0.544	0.537219	0.0534583	-9.79662	13	18	5	3UTR		0	0
hsa-miR-3928-3p	NM_000584	CXCL8	932	977	0.923077	-21.7	1	0.0194547	0.603	0.166485	-0.00718306	-8.8617	15	23	9	3UTR		0	0
hsa-miR-3934-5p	NM_000584	CXCL8	961	978	0.923077	-20.5	1	0.0194593	0.588	0.54668	0.0375195	-10.7153	16	17	16	3UTR		0	0
hsa-miR-3934-3p	NM_000584	CXCL8	1410	1432	0.846154	-20.9	0	5.79816e-05	0.574	0.180157	0.0311419	-19.0016	13	22	10	3UTR		0	0
hsa-miR-3937	NM_000584	CXCL8	1394	1421	0.846154	-21.5	1	0.000298257	0.559	0.255468	-0.00629171	-12.4892	19	27	6	3UTR		0	0
hsa-miR-3939	NM_000584	CXCL8	523	554	0.846154	-19.2	1	7.33021e-06	0.559	0.177258	-0.0667862	-8.28966	18	22	9	3UTR		0	0
hsa-miR-3943	NM_000584	CXCL8	747	768	0.846154	-20.4	1	2.8385e-05	0.603	0.221259	0.0202658	-9.87071	15	21	7	3UTR		0	0
hsa-miR-3944-5p	NM_000584	CXCL8	535	556	0.923077	-20.6	1	1.08794e-05	0.574	-0.142145	-0.0158097	-5.95809	17	21	11	3UTR		0	0
hsa-miR-3944-5p	NM_000584	CXCL8	1401	1435	0.846154	-19.7	1	4.59153e-05	0.574	-0.155788	0.0455397	-7.75705	14	20	6	3UTR		0	0
hsa-miR-3945	NM_000584	CXCL8	916	968	1	-20.9	1	0.00140713	0.559	0.0442856	-0.0126728	-3.93757	19	52	8	3UTR		0	0
hsa-miR-548ab	NM_000584	CXCL8	931	953	1	-17.6	1	0.00472915	0.5	-0.207167	0.0445776	-10.7153	17	22	11	3UTR		0	0
hsa-miR-4418	NM_000584	CXCL8	1415	1431	0.846154	-17.2	1	6.86423e-05	0.574	0.0937716	0.0836931	-11.1417	13	16	6	3UTR		0	0
hsa-miR-378f	NM_000584	CXCL8	467	488	0.846154	-17.5	1	0.00195511	0.662	-0.210589	0.195938	-5.83853	16	21	6	3UTR		0	0
hsa-miR-4428	NM_000584	CXCL8	932	969	1	-20.1	1	0.000678215	0.574	-0.381698	-0.0244366	-7.38222	17	23	6	3UTR		0	0
hsa-miR-4432	NM_000584	CXCL8	541	559	1	-17.8	1	0.000990103	0.588	-0.0377688	0.00693366	-7.60443	15	18	10	3UTR		0	0
hsa-miR-4433a-3p	NM_000584	CXCL8	1392	1408	1	-21.4	1	0.0210397	0.574	0.496906	0.0138649	-5.71431	14	16	8	3UTR		0	0
hsa-miR-4437	NM_000584	CXCL8	955	973	0.846154	-16.9	1	0.000847484	0.603	0.215284	-0.0111041	-5.92733	15	18	13	3UTR		0	0
hsa-miR-4442	NM_000584	CXCL8	1394	1414	0.846154	-19.2	1	0.0232757	0.588	0.254202	-0.00773146	-8.52714	14	20	7	3UTR		0	0
hsa-miR-4446-3p	NM_000584	CXCL8	1382	1422	0.884615	-33.4	1	0.000221292	0.574	0.156598	-0.0480449	-5.49511	20	27	14	3UTR		0	0
hsa-miR-4448	NM_000584	CXCL8	747	769	1	-22.2	1	2.82172e-05	0.618	0.0131207	-0.0142412	-8.79494	12	14	12	3UTR		0	0
hsa-miR-4452	NM_000584	CXCL8	747	771	0.807692	-18.9	1	2.74829e-05	0.647	-0.046938	0.0249713	-11.0886	16	19	13	3UTR		0	0
hsa-miR-4454	NM_000584	CXCL8	1427	1448	0.846154	-17.1	1	0.0080778	0.618	0.0534587	0.137684	-6.51454	15	21	8	3UTR		0	0
hsa-miR-4458	NM_000584	CXCL8	999	1019	1	-17.9	1	0.0390202	0.588	0.4767	0.868042	-6.00433	14	20	8	3UTR	MIRT744751	0	0
hsa-miR-3135b	NM_000584	CXCL8	940	966	0.923077	-22.6	1	0.0133231	0.559	0.637472	-0.0777656	-5.45975	18	26	9	3UTR		0	0
hsa-miR-4463	NM_000584	CXCL8	914	929	0.923077	-21	1	0.00136804	0.544	-0.545964	0.0343824	-9.2861	13	15	10	3UTR		0	0
hsa-miR-4463	NM_000584	CXCL8	1381	1406	0.846154	-18.5	1	0.101387	0.574	0.0745748	-0.0941173	-4.17062	15	25	10	3UTR		0	0
hsa-miR-4463	NM_000584	CXCL8	946	974	0.846154	-18	1	0.000830336	0.603	0.510394	-0.0463956	-3.93757	16	28	11	3UTR		0	0
hsa-miR-4466	NM_000584	CXCL8	919	943	0.923077	-21	1	2.51159e-05	0.515	-0.767646	0.0288926	-12.4251	14	19	6	3UTR		0	0
hsa-miR-4474-3p	NM_000584	CXCL8	922	947	0.846154	-20.7	1	4.4488e-05	0.485	-0.276181	0.0539886	-10.1658	17	25	6	3UTR		0	0
hsa-miR-3689c	NM_000584	CXCL8	1002	1023	0.923077	-20.2	1	0.022405	0.588	0.560354	0.876669	-10.7629	17	21	6	3UTR		0	0
hsa-miR-4479	NM_000584	CXCL8	1415	1437	0.846154	-20.6	1	0.000267992	0.603	-0.0172959	0.0333014	-6.09222	16	22	7	3UTR		0	0
hsa-miR-4479	NM_000584	CXCL8	542	561	0.923077	-20.6	1	0.000179009	0.603	-0.443489	0.0194817	-8.61389	14	19	6	3UTR		0	0
hsa-miR-3155b	NM_000584	CXCL8	953	970	1	-19.8	1	0.000756815	0.574	0.689319	-0.0675702	-8.85129	15	17	13	3UTR		0	0
hsa-miR-4482-3p	NM_000584	CXCL8	952	995	0.846154	-17.7	1	0.00230986	0.588	0.370826	0.23672	-6.76235	19	43	9	3UTR		0	0
hsa-miR-4484	NM_000584	CXCL8	967	1006	0.846154	-18.1	1	0.0190787	0.603	0.265365	0.574732	-9.54656	13	39	10	3UTR		0	0
hsa-miR-4486	NM_000584	CXCL8	1389	1418	0.923077	-23	1	0.00334222	0.559	0.188796	0.00810592	-4.17062	15	22	10	3UTR		0	0
hsa-miR-4487	NM_000584	CXCL8	1400	1421	0.865385	-19.9	1	0.000298257	0.559	0.0233827	0.0160246	-5.10125	16	21	7	3UTR		0	0
hsa-miR-4489	NM_000584	CXCL8	946	968	0.846154	-21.9	1	0.00140713	0.559	0.399701	-0.0189466	-8.42926	17	22	5	3UTR		0	0
hsa-miR-4489	NM_000584	CXCL8	1400	1421	0.923077	-20.7	1	0.000298257	0.559	-0.0413452	0.00954571	-7.6645	17	21	6	3UTR		0	0
hsa-miR-548al	NM_000584	CXCL8	1398	1415	1	-16.1	1	0.0163113	0.574	0.0137845	-0.00269226	-9.62901	9	11	9	3UTR		0	0
hsa-miR-4491	NM_000584	CXCL8	913	931	0.846154	-17.7	1	0.00177718	0.559	-0.474858	0.00693356	-8.03672	14	18	9	3UTR		0	0
hsa-miR-4497	NM_000584	CXCL8	1412	1429	1	-21	1	0.000347627	0.574	0.302537	0.0419401	-5.71431	14	17	8	3UTR		0	0
hsa-miR-4497	NM_000584	CXCL8	863	897	0.884615	-18.1	1	0.00317185	0.662	0.13163	-0.0918819	-3.79332	15	21	8	3UTR		0	0
hsa-miR-4498	NM_000584	CXCL8	1398	1419	0.961538	-27.1	1	0.000603791	0.559	0.108169	0.04338	-4.957	19	21	10	3UTR		0	0
hsa-miR-4498	NM_000584	CXCL8	914	936	0.923077	-22.6	1	0.000406373	0.529	0.137904	0.0194816	-8.07147	14	22	10	3UTR		0	0
hsa-miR-4505	NM_000584	CXCL8	1381	1409	0.846154	-19.8	1	0.103109	0.559	0.0265828	-0.0300479	-8.88086	12	15	9	3UTR		0	0
hsa-miR-2392	NM_000584	CXCL8	1004	1022	0.923077	-19.6	1	0.0333212	0.574	0.286635	0.859416	-13.6656	15	18	9	3UTR		0	0
hsa-miR-4507	NM_000584	CXCL8	920	944	0.923077	-23	1	2.16986e-05	0.5	-0.106783	0.0853587	-6.10696	18	24	8	3UTR		0	0
hsa-miR-4507	NM_000584	CXCL8	1382	1417	0.897436	-23.2	1	0.00652803	0.544	0.0145847	0.0109854	-17.1617	15	22	8	3UTR		0	0
hsa-miR-4508	NM_000584	CXCL8	1394	1408	1	-17.3	1	0.0210397	0.574	0.227277	0.037621	-10.3988	11	13	11	3UTR		0	0
hsa-miR-4510	NM_000584	CXCL8	1372	1400	0.923077	-17.2	1	0.0375365	0.632	0.203717	-0.115714	-6.51454	18	28	8	3UTR		0	0
hsa-miR-4511	NM_000584	CXCL8	552	580	0.846154	-17.2	0	0.0163277	0.618	-0.00705986	0.0335981	-14.5333	18	28	11	3UTR		0	0
hsa-miR-4513	NM_000584	CXCL8	539	564	0.923077	-18.6	1	0.000306983	0.603	0.22574	-0.0393374	-8.91507	17	25	8	3UTR		0	0
hsa-miR-4514	NM_000584	CXCL8	1381	1409	0.923077	-21.3	1	0.103109	0.559	0.144717	0.00306673	-6.51454	13	15	13	3UTR		0	0
hsa-miR-4515	NM_000584	CXCL8	914	952	0.923077	-23.4	1	0.000317323	0.5	0.0793464	0.0626154	-6.03692	18	25	7	3UTR		0	0
hsa-miR-4515	NM_000584	CXCL8	553	586	0.846154	-18.9	1	0.0539179	0.662	-0.0409064	0.051636	-7.05635	18	33	8	3UTR		0	0
hsa-miR-4516	NM_000584	CXCL8	932	978	0.923077	-17.7	1	0.0194593	0.588	-0.527141	-0.0118885	-6.23647	15	17	15	3UTR		0	0
hsa-miR-4517	NM_000584	CXCL8	1026	1069	0.923077	-19.4	1	0.105909	0.735	1.39838	0.140404	-6.51454	18	43	10	3UTR		0	0
hsa-miR-4526	NM_000584	CXCL8	1399	1430	0.923077	-25.8	1	0.00132642	0.574	0.032067	-0.0019724	-13.9134	15	20	7	3UTR		0	0
hsa-miR-4528	NM_000584	CXCL8	636	654	0.846154	-16.9	1	0.0381082	0.779	-0.161157	-0.145211	-11.3384	15	18	6	3UTR		0	0
hsa-miR-4529-3p	NM_000584	CXCL8	763	783	0.923077	-20	1	0.00116554	0.603	-0.150699	0.00614935	-13.343	13	20	6	3UTR		0	0
hsa-miR-4530	NM_000584	CXCL8	1502	1512	1	-15	1	0.00207833	0.706	0.244147	0.119687	-13.0794	9	10	9	3UTR		0	0
hsa-miR-4533	NM_000584	CXCL8	905	959	0.923077	-22.1	1	0.00403067	0.529	-0.155373	0.130845	-3.93757	18	49	10	3UTR		0	0
hsa-miR-378i	NM_000584	CXCL8	890	929	0.923077	-20.3	1	0.00136804	0.544	-0.495772	0.0116392	-9.86134	14	19	8	3UTR		0	0
hsa-miR-4535	NM_000584	CXCL8	905	945	0.846154	-27.4	1	2.2319e-05	0.515	-0.326373	0.102612	-3.93757	17	22	9	3UTR		0	0
hsa-miR-1587	NM_000584	CXCL8	916	936	0.923077	-21.5	1	0.000406373	0.529	-0.0962162	0.0869272	-6.51454	15	20	6	3UTR		0	0
hsa-miR-548an	NM_000584	CXCL8	943	968	0.846154	-16.9	1	0.00140713	0.559	0.794882	-0.0244365	-7.16801	11	14	7	3UTR		0	0
hsa-miR-3960	NM_000584	CXCL8	1394	1421	0.923077	-23.5	1	0.000298257	0.559	0.171297	-0.00125261	-3.79332	19	27	5	3UTR		0	0
hsa-miR-3960	NM_000584	CXCL8	947	966	0.923077	-21.1	1	0.0133231	0.559	0.472218	-0.0220838	-9.31512	17	19	10	3UTR		0	0
hsa-miR-3973	NM_000584	CXCL8	1423	1439	0.846154	-15.3	1	0.000421262	0.618	0.141764	0.0692955	-10.0464	15	16	15	3UTR		0	0
hsa-miR-3974	NM_000584	CXCL8	1007	1030	0.846154	-16	1	0.000166245	0.618	0.44533	0.788833	-8.11448	14	18	8	3UTR		0	0
hsa-miR-4632-5p	NM_000584	CXCL8	911	932	0.846154	-22	1	0.00588338	0.544	-0.0655531	-0.0385529	-10.8149	16	21	6	3UTR		0	0
hsa-miR-4633-5p	NM_000584	CXCL8	914	939	0.923077	-21.5	1	2.18235e-05	0.515	-0.3201	0.0430092	-13.8986	10	12	10	3UTR		0	0
hsa-miR-4633-3p	NM_000584	CXCL8	927	978	1	-21.5	1	0.0194593	0.588	0.157772	0.0884957	-7.38222	16	20	7	3UTR		0	0
hsa-miR-4638-5p	NM_000584	CXCL8	949	966	0.923077	-21.7	1	0.0133231	0.559	0.638376	-0.0918821	-11.8602	15	17	10	3UTR		0	0
hsa-miR-4638-5p	NM_000584	CXCL8	1402	1423	0.846154	-20.4	1	0.000148587	0.588	0.127802	0.0282625	-6.35195	18	21	11	3UTR		0	0
hsa-miR-4638-3p	NM_000584	CXCL8	542	564	1	-23	1	0.000306983	0.603	0.086815	-0.0275736	-10.0627	17	22	5	3UTR		0	0
hsa-miR-4640-5p	NM_000584	CXCL8	919	967	0.961538	-26.9	1	0.00737813	0.559	0.0306334	-0.0197311	-3.79332	22	43	9	3UTR		0	0
hsa-miR-4640-3p	NM_000584	CXCL8	539	557	0.846154	-18.2	1	6.00364e-05	0.574	0.283998	-0.0526696	-19.8421	12	18	7	3UTR		0	0
hsa-miR-4644	NM_000584	CXCL8	1597	1625	0.846154	-16.6	1	0.171443	0.765	0.714927	0.364139	-14.7217	14	21	7	3UTR		0	1
hsa-miR-4646-5p	NM_000584	CXCL8	1395	1417	0.884615	-20	1	0.00652803	0.544	0.196611	0.0282627	-8.51906	17	22	6	3UTR		0	0
hsa-miR-4646-5p	NM_000584	CXCL8	961	990	0.923077	-18.8	1	0.00519523	0.603	0.35122	0.0924172	-6.9696	20	29	12	3UTR		0	0
hsa-miR-4647	NM_000584	CXCL8	973	1014	0.923077	-21.5	1	0.173312	0.603	0.136335	0.762953	-3.79332	21	41	8	3UTR	MIRT746445	0	0
hsa-miR-4649-3p	NM_000584	CXCL8	755	773	0.846154	-19.6	1	2.90229e-05	0.647	-0.177244	0.0116391	-11.3217	13	18	5	3UTR		0	0
hsa-miR-4653-3p	NM_000584	CXCL8	503	524	0.846154	-20.8	1	0.0971793	0.603	0.275932	-0.0346319	-11.1417	19	21	10	3UTR		0	0
hsa-miR-4654	NM_000584	CXCL8	921	946	0.923077	-23	1	2.62136e-05	0.5	-0.359834	0.02105	-6.77039	19	25	6	3UTR		0	0
hsa-miR-4654	NM_000584	CXCL8	559	581	0.846154	-22.7	1	0.0209141	0.632	-0.213443	-0.00796715	-12.0073	16	22	8	3UTR		0	0
hsa-miR-4658	NM_000584	CXCL8	920	950	0.923077	-24.2	1	0.000298914	0.485	-0.0827327	0.0320296	-9.07604	14	18	12	3UTR		0	0
hsa-miR-4661-5p	NM_000584	CXCL8	924	949	1	-22.4	1	0.00108321	0.485	-0.0166647	0.0210501	-14.722	14	16	14	3UTR		0	0
hsa-miR-4661-3p	NM_000584	CXCL8	464	478	0.923077	-19.5	1	0.00138511	0.647	-0.25929	0.204565	-5.9255	12	14	8	3UTR		0	0
hsa-miR-4662b	NM_000584	CXCL8	999	1014	1	-17.2	1	0.173312	0.603	-0.173107	0.852357	-13.5529	14	15	14	3UTR	MIRT746699	0	0
hsa-miR-4664-5p	NM_000584	CXCL8	1285	1295	1	-18.3	1	0.000549659	0.721	-0.466136	-0.0941175	-11.4183	9	10	9	3UTR		0	0
hsa-miR-4667-5p	NM_000584	CXCL8	920	938	1	-19	1	1.78813e-05	0.529	-0.279033	0.0234029	-7.23797	13	18	6	3UTR		0	0
hsa-miR-219b-3p	NM_000584	CXCL8	525	571	1	-20.9	1	0.000218442	0.603	0.114518	-0.0652177	-7.24999	16	18	16	3UTR		0	0
hsa-miR-4672	NM_000584	CXCL8	1404	1423	1	-24.8	1	0.000148587	0.588	0.180157	0.0311419	-6.24613	17	19	13	3UTR		0	0
hsa-miR-4673	NM_000584	CXCL8	945	970	0.923077	-21.7	1	0.000756815	0.574	0.581882	0.000659649	-4.65016	17	25	5	3UTR		0	0
hsa-miR-4673	NM_000584	CXCL8	1397	1415	0.923077	-21.1	1	0.0163113	0.574	-0.0255237	0.0419404	-14.4707	14	18	7	3UTR		0	0
hsa-miR-4685-5p	NM_000584	CXCL8	937	970	0.923077	-32.7	1	0.000756815	0.574	-0.323236	-0.0314948	-12.2638	19	23	12	3UTR		0	0
hsa-miR-4687-3p	NM_000584	CXCL8	1472	1491	0.923077	-21.8	1	0.0297439	0.676	0.0649764	-0.0646024	-7.62723	14	19	11	3UTR		0	1
hsa-miR-1343-3p	NM_000584	CXCL8	537	557	0.846154	-21.6	1	6.00364e-05	0.574	0.0920041	-0.0244364	-3.79332	15	20	10	3UTR		0	0
hsa-miR-4689	NM_000584	CXCL8	946	979	0.846154	-21.3	1	0.024829	0.574	0.386511	-0.0471797	-4.957	19	33	8	3UTR		0	0
hsa-miR-4689	NM_000584	CXCL8	1003	1020	0.923077	-19.2	1	0.0372207	0.574	-0.155182	0.900981	-6.57952	14	17	7	3UTR		0	0
hsa-miR-4690-5p	NM_000584	CXCL8	1384	1415	0.923077	-23.4	1	0.0163113	0.574	0.0785271	-0.0458853	-5.10125	16	20	12	3UTR		0	0
hsa-miR-4690-3p	NM_000584	CXCL8	541	561	1	-21	1	0.000179009	0.603	-0.14622	0.0234029	-12.4228	15	20	7	3UTR		0	0
hsa-miR-4692	NM_000584	CXCL8	1386	1415	0.923077	-20.3	1	0.0163113	0.574	0.0855442	-0.0199695	-6.51454	19	29	8	3UTR		0	0
hsa-miR-4695-5p	NM_000584	CXCL8	949	969	0.923077	-21.2	1	0.000678215	0.574	0.638376	-0.0918821	-9.95757	16	20	7	3UTR		0	0
hsa-miR-4695-5p	NM_000584	CXCL8	1397	1420	0.923077	-20.9	1	0.000464415	0.559	0.0577772	-0.00341215	-14.4354	18	23	12	3UTR		0	0
hsa-miR-4697-3p	NM_000584	CXCL8	758	774	1	-18.9	0	0.000301275	0.662	-0.472242	0.0492831	-22.0024	13	16	8	3UTR		0	0
hsa-miR-4700-5p	NM_000584	CXCL8	941	958	1	-19.8	1	0.00357031	0.529	0.50807	-0.0409058	-9.77961	15	17	11	3UTR		0	0
hsa-miR-4703-5p	NM_000584	CXCL8	1427	1439	1	-16.4	1	0.000421262	0.618	0.300575	0.0923316	-7.48304	11	12	11	3UTR		0	0
hsa-miR-4706	NM_000584	CXCL8	960	979	1	-21	1	0.024829	0.574	0.208312	0.129277	-8.66051	15	19	9	3UTR		0	0
hsa-miR-4707-5p	NM_000584	CXCL8	912	939	0.923077	-24.4	1	2.18235e-05	0.515	-0.124786	0.125356	-9.07604	20	27	6	3UTR		0	0
hsa-miR-4710	NM_000584	CXCL8	1005	1021	1	-20.9	1	0.0356553	0.574	-0.101404	0.91196	-7.2559	13	16	7	3UTR		0	0
hsa-miR-4711-3p	NM_000584	CXCL8	931	945	0.846154	-15.4	1	2.2319e-05	0.515	-0.00953519	0.0712422	-10.7818	11	14	8	3UTR		0	0
hsa-miR-4713-3p	NM_000584	CXCL8	950	976	0.923077	-20.2	1	0.0191978	0.588	0.606102	-0.0103199	-5.69428	19	26	9	3UTR		0	0
hsa-miR-4714-5p	NM_000584	CXCL8	757	774	0.807692	-16.3	1	0.000301275	0.662	-0.533414	0.0257556	-10.6062	13	17	9	3UTR		0	0
hsa-miR-4714-3p	NM_000584	CXCL8	1393	1426	0.846154	-16.2	1	1.36016e-06	0.574	0.387484	0.0275427	-8.04954	12	16	5	3UTR		0	0
hsa-miR-3529-5p	NM_000584	CXCL8	920	932	0.923077	-18.3	1	0.00588338	0.544	-0.279033	0.0234029	-6.90779	11	12	11	3UTR		0	0
hsa-miR-3529-5p	NM_000584	CXCL8	1390	1415	0.923077	-17.8	1	0.0163113	0.574	0.186219	0.0102656	-5.61866	12	21	9	3UTR		0	0
hsa-miR-4721	NM_000584	CXCL8	955	976	1	-22.1	1	0.0191978	0.588	0.517033	-0.0581592	-9.24294	17	21	7	3UTR		0	0
hsa-miR-4723-5p	NM_000584	CXCL8	951	977	0.923077	-20.7	1	0.0194547	0.603	0.558262	0.0916328	-8.73242	19	26	10	3UTR		0	0
hsa-miR-4723-5p	NM_000584	CXCL8	1582	1624	0.846154	-20.9	1	0.149512	0.765	0.821332	0.0736154	-4.957	19	42	7	3UTR		0	0
hsa-miR-4723-3p	NM_000584	CXCL8	724	808	0.807692	-20.3	1	0.00508821	0.662	0.0305937	0.0516361	-3.93757	18	79	6	3UTR		0	0
hsa-miR-4724-5p	NM_000584	CXCL8	562	602	0.846154	-18	1	0.0351443	0.721	-0.319617	-0.108351	-4.02637	18	40	9	3UTR		0	0
hsa-miR-4725-5p	NM_000584	CXCL8	539	559	1	-27.1	1	0.000990103	0.588	-0.005258	-0.0126727	-6.67474	16	20	11	3UTR		0	0
hsa-miR-4725-3p	NM_000584	CXCL8	949	977	1	-20.5	1	0.0194547	0.603	0.453696	0.0273242	-7.14013	19	28	10	3UTR		0	0
hsa-miR-4726-5p	NM_000584	CXCL8	926	968	0.923077	-26.3	1	0.00140713	0.559	0.166485	-0.00718306	-5.96246	20	29	5	3UTR		0	0
hsa-miR-4726-3p	NM_000584	CXCL8	747	809	0.846154	-21.5	1	0.00717628	0.662	-0.0180907	0.0194818	-3.93757	19	46	6	3UTR		0	0
hsa-miR-4727-5p	NM_000584	CXCL8	1035	1048	0.807692	-16.6	0	1.36334e-05	0.662	1.40212	0.435135	-19.4239	11	13	9	3UTR		0	0
hsa-miR-4727-3p	NM_000584	CXCL8	894	963	0.923077	-24.6	1	0.00850887	0.529	-0.718214	0.0163447	-5.18008	20	41	11	3UTR		0	0
hsa-miR-4728-5p	NM_000584	CXCL8	949	978	0.846154	-20.3	1	0.0194593	0.588	0.553383	-0.0652176	-5.03583	19	29	8	3UTR		0	0
hsa-miR-4730	NM_000584	CXCL8	800	816	1	-21.5	1	0.0260477	0.691	-0.156975	0.0422254	-5.83853	15	16	15	3UTR		0	0
hsa-miR-4733-5p	NM_000584	CXCL8	540	557	0.846154	-17.2	1	6.00364e-05	0.574	-0.001693	-0.0181625	-10.883	14	17	8	3UTR		0	0
hsa-miR-3064-3p	NM_000584	CXCL8	538	561	0.871795	-17.9	1	0.000179009	0.603	0.0532042	-0.0244365	-11.3897	18	23	8	3UTR		0	0
hsa-miR-4739	NM_000584	CXCL8	935	980	1	-26.9	1	0.0248771	0.588	0.194369	-0.000909051	-7.24999	17	21	11	3UTR		0	0
hsa-miR-4740-5p	NM_000584	CXCL8	890	952	0.923077	-22.8	1	0.000317323	0.5	-0.319315	0.109671	-7.05204	18	28	6	3UTR		0	0
hsa-miR-4742-3p	NM_000584	CXCL8	726	742	1	-18.5	1	0.0369617	0.618	0.331257	-0.0534535	-5.81384	14	16	11	3UTR		0	0
hsa-miR-4743-5p	NM_000584	CXCL8	927	966	1	-25.4	1	0.0133231	0.559	-0.0147636	0.092417	-6.10696	18	21	15	3UTR		0	0
hsa-miR-4743-5p	NM_000584	CXCL8	899	918	0.846154	-20.6	1	0.000329086	0.559	-0.683993	0.0014439	-9.02428	16	19	9	3UTR		0	0
hsa-miR-4745-3p	NM_000584	CXCL8	538	559	1	-20.8	1	0.000990103	0.588	0.278023	-0.00875151	-6.19385	17	21	6	3UTR		0	0
hsa-miR-4747-5p	NM_000584	CXCL8	943	961	0.846154	-17.7	1	0.00587904	0.544	-0.0775043	0.0139917	-5.71431	14	18	4	3UTR		0	0
hsa-miR-4747-3p	NM_000584	CXCL8	755	769	1	-19.9	1	2.82172e-05	0.618	-0.0670466	0.00301227	-8.23913	11	14	6	3UTR		0	0
hsa-miR-4748	NM_000584	CXCL8	943	968	0.923077	-17.7	1	0.00140713	0.559	0.349128	-0.00247754	-5.83853	18	25	9	3UTR		0	0
hsa-miR-4749-5p	NM_000584	CXCL8	960	979	1	-23.9	1	0.024829	0.574	0.544669	0.00301241	-7.57093	17	19	12	3UTR		0	0
hsa-miR-4750-5p	NM_000584	CXCL8	999	1017	1	-19.3	1	0.0507153	0.603	-0.143461	0.9598	-9.95919	14	18	9	3UTR		0	0
hsa-miR-4753-5p	NM_000584	CXCL8	950	969	0.846154	-17	1	0.000678215	0.574	0.215284	-0.0111041	-6.97192	14	19	6	3UTR		0	0
hsa-miR-4754	NM_000584	CXCL8	901	931	0.846154	-23.7	1	0.00177718	0.559	-0.0565906	0.048499	-7.48895	15	21	6	3UTR		0	0
hsa-miR-4757-5p	NM_000584	CXCL8	1004	1036	0.923077	-20	1	0.00102447	0.603	0.438359	0.88608	-9.88456	16	20	9	3UTR		0	0
hsa-miR-4757-3p	NM_000584	CXCL8	987	1033	1	-19.8	1	8.01749e-05	0.603	-0.107923	0.781775	-7.28438	15	20	11	3UTR		0	0
hsa-miR-4768-5p	NM_000584	CXCL8	759	777	0.846154	-18.7	1	0.0193491	0.632	0.0330381	0.0712422	-10.8871	16	18	13	3UTR		0	0
hsa-miR-4768-3p	NM_000584	CXCL8	877	896	0.846154	-21	1	0.00260933	0.662	-0.077504	-0.0761969	-9.38719	14	19	6	3UTR		0	0
hsa-miR-4772-3p	NM_000584	CXCL8	544	564	0.846154	-15.9	1	0.000306983	0.603	0.068889	0.0367352	-5.61866	16	20	10	3UTR		0	0
hsa-miR-4776-5p	NM_000584	CXCL8	919	945	0.923077	-23.6	1	2.2319e-05	0.515	-0.167593	0.0359509	-9.07598	18	26	5	3UTR		0	0
hsa-miR-4780	NM_000584	CXCL8	747	767	1	-18	1	0.000273317	0.603	0.455787	0.000659497	-8.36459	11	14	10	3UTR		0	0
hsa-miR-4436b-3p	NM_000584	CXCL8	946	969	0.846154	-21.2	1	0.000678215	0.574	0.533166	-0.0103199	-8.25288	17	23	7	3UTR		0	0
hsa-miR-4783-5p	NM_000584	CXCL8	537	562	0.923077	-21	1	0.000171178	0.603	-0.0189468	0.00379657	-9.34574	17	25	8	3UTR		0	0
hsa-miR-4784	NM_000584	CXCL8	1395	1410	0.961538	-17	1	0.0892946	0.559	0.188384	0.0361813	-10.3396	13	15	10	3UTR		0	0
hsa-miR-1245b-3p	NM_000584	CXCL8	1257	1272	0.846154	-16.4	1	0.111719	0.735	-0.144818	-0.143789	-13.6656	14	15	14	3UTR		0	0
hsa-miR-2467-5p	NM_000584	CXCL8	757	774	0.923077	-18.9	1	0.000301275	0.662	-0.229125	0.0422248	-23.2257	12	17	8	3UTR		0	0
hsa-miR-4787-3p	NM_000584	CXCL8	537	563	0.846154	-22.2	1	0.000151346	0.588	0.110716	-0.0479641	-12.1251	19	26	7	3UTR		0	0
hsa-miR-4793-3p	NM_000584	CXCL8	1001	1025	1	-22.9	1	0.00667711	0.588	0.494128	0.747268	-10.4034	17	24	9	3UTR		0	0
hsa-miR-4799-3p	NM_000584	CXCL8	549	564	1	-16.8	1	0.000306983	0.603	-0.0644339	0.0398722	-5.81821	12	15	5	3UTR		0	0
hsa-miR-4800-5p	NM_000584	CXCL8	947	961	1	-17.8	1	0.00587904	0.544	0.28848	-0.00404599	-7.3066	12	14	6	3UTR		0	0
hsa-miR-4801	NM_000584	CXCL8	959	991	0.948718	-18.2	1	0.00082711	0.588	0.371679	0.091633	-6.85796	18	32	10	3UTR		0	0
hsa-miR-4999-3p	NM_000584	CXCL8	1400	1431	0.923077	-17.5	1	6.86423e-05	0.574	-0.079001	0.0131451	-12.2638	15	17	15	3UTR		0	0
hsa-miR-5003-5p	NM_000584	CXCL8	1009	1034	0.846154	-18.5	1	0.000376789	0.603	0.892353	0.60375	-5.72941	19	25	8	3UTR		0	0
hsa-miR-5004-3p	NM_000584	CXCL8	753	772	0.923077	-23.7	1	3.00749e-05	0.647	0.233583	0.0265398	-11.6091	17	19	9	3UTR		0	0
hsa-miR-5006-5p	NM_000584	CXCL8	939	971	1	-24.3	1	0.000791058	0.574	0.75903	-0.0330633	-10.4498	16	19	9	3UTR		0	0
hsa-miR-5008-5p	NM_000584	CXCL8	955	974	0.846154	-28.1	1	0.000830336	0.603	0.440102	-0.0314947	-8.40586	18	19	18	3UTR		0	0
hsa-miR-5088-5p	NM_000584	CXCL8	933	969	0.846154	-24.7	1	0.000678215	0.574	-0.404512	0.0202657	-7.07355	19	31	6	3UTR		0	0
hsa-miR-5089-5p	NM_000584	CXCL8	927	945	0.923077	-18.8	1	2.2319e-05	0.515	0.50807	-0.0385529	-9.52819	15	18	10	3UTR		0	0
hsa-miR-5090	NM_000584	CXCL8	918	970	0.897436	-23.1	1	0.000756815	0.574	-0.111488	0.101828	-8.78724	17	23	8	3UTR		0	0
hsa-miR-5093	NM_000584	CXCL8	926	958	0.923077	-23.3	1	0.00357031	0.529	0.0664764	-0.0456114	-6.82535	19	32	9	3UTR		0	0
hsa-miR-5187-5p	NM_000584	CXCL8	933	959	0.846154	-19.9	1	0.00403067	0.529	-0.558511	0.00536499	-6.44976	18	21	13	3UTR		0	0
hsa-miR-5189-5p	NM_000584	CXCL8	920	970	0.807692	-23.3	1	0.000756815	0.574	-0.295003	0.00771782	-10.131	18	25	8	3UTR		0	0
hsa-miR-5192	NM_000584	CXCL8	928	978	0.846154	-20.6	1	0.0194593	0.588	0.235687	-0.0934506	-4.90607	19	50	8	3UTR		0	0
hsa-miR-5196-5p	NM_000584	CXCL8	933	967	0.846154	-22.4	1	0.00737813	0.559	-0.0480351	-0.062865	-6.9696	21	28	10	3UTR		0	0
hsa-miR-5581-5p	NM_000584	CXCL8	964	994	1	-18.1	1	0.00199421	0.588	0.410195	0.29397	-9.54656	16	30	9	3UTR		0	0
hsa-miR-5585-3p	NM_000584	CXCL8	1284	1314	0.923077	-17.5	1	0.5825	0.765	0.131427	-0.0840391	-3.93757	19	30	8	3UTR		0	0
hsa-miR-5586-3p	NM_000584	CXCL8	1387	1412	1	-18.5	1	0.0452814	0.574	0.180157	0.0527386	-6.51454	13	16	9	3UTR		0	0
hsa-miR-5588-5p	NM_000584	CXCL8	944	966	1	-20.4	1	0.0133231	0.559	0.166485	-0.00718306	-8.82818	13	15	13	3UTR		0	0
hsa-miR-5589-5p	NM_000584	CXCL8	1276	1299	1	-21.7	1	0.000402318	0.765	-0.360554	-0.20282	-3.93757	16	20	12	3UTR		0	0
hsa-miR-5589-3p	NM_000584	CXCL8	550	569	0.884615	-23.7	1	0.000433224	0.618	0.0898021	0.0453619	-10.1906	15	19	9	3UTR		0	0
hsa-miR-5591-5p	NM_000584	CXCL8	1380	1401	0.923077	-19.5	1	0.0421253	0.618	-0.00906843	-0.00773163	-6.21671	17	21	11	3UTR		0	0
hsa-miR-5681a	NM_000584	CXCL8	989	1009	0.846154	-16.4	0	0.183891	0.618	-0.114103	0.721387	-15.5666	11	14	6	3UTR		0	0
hsa-miR-5692a	NM_000584	CXCL8	460	476	0.846154	-18.7	0	0.00134604	0.632	-0.509714	0.170058	-15.7996	14	16	9	3UTR		0	1
hsa-miR-5698	NM_000584	CXCL8	933	978	1	-19.8	1	0.0194593	0.588	0.675377	0.00458084	-4.02637	20	39	8	3UTR		0	0
hsa-miR-5705	NM_000584	CXCL8	727	775	0.923077	-25.2	1	0.00739706	0.662	-0.244811	-0.0793337	-9.67116	15	20	6	3UTR		0	0
hsa-miR-5739	NM_000584	CXCL8	1616	1640	0.923077	-19.8	1	0.147041	0.765	0	0	-3.93757	20	24	8	3UTR		0	0
hsa-miR-5787	NM_000584	CXCL8	953	972	0.846154	-23.7	1	0.000782915	0.588	0.668406	0.00222813	-3.79332	17	19	13	3UTR		0	0
hsa-miR-6071	NM_000584	CXCL8	1411	1430	0.846154	-17.3	1	0.00132642	0.574	0.17056	0.124007	-9.77961	14	19	9	3UTR		0	0
hsa-miR-6072	NM_000584	CXCL8	1019	1037	0.846154	-15.7	1	0.00137993	0.603	0.725816	0.551989	-4.90607	14	18	7	3UTR		0	0
hsa-miR-6075	NM_000584	CXCL8	1411	1435	0.846154	-18.6	1	4.59153e-05	0.574	0.175359	0.0484189	-5.96246	17	24	9	3UTR		0	0
hsa-miR-6078	NM_000584	CXCL8	928	939	1	-17.7	1	2.18235e-05	0.515	0.706747	-0.0103199	-9.79667	10	11	10	3UTR		0	0
hsa-miR-6081	NM_000584	CXCL8	1410	1435	1	-22.8	1	4.59153e-05	0.574	0.0822542	0.138404	-7.6645	18	25	7	3UTR		0	0
hsa-miR-6081	NM_000584	CXCL8	960	978	0.923077	-22.2	1	0.0194593	0.588	0.50807	0.00536517	-18.1663	16	18	11	3UTR		0	0
hsa-miR-6085	NM_000584	CXCL8	1613	1644	0.923077	-19.7	1	0.0983089	0.765	0.997943	0.142724	-7.16335	16	31	10	3UTR		0	0
hsa-miR-6085	NM_000584	CXCL8	913	932	0.923077	-18.9	1	0.00588338	0.544	-0.244811	0.0335981	-5.9393	15	19	9	3UTR		0	0
hsa-miR-6089	NM_000584	CXCL8	926	977	1	-29.4	1	0.0194547	0.603	-0.115148	-0.0409058	-4.79441	22	28	9	3UTR		0	0
hsa-miR-6090	NM_000584	CXCL8	955	977	0.846154	-22.4	1	0.0194547	0.603	0.493592	0.0335983	-7.28438	17	22	6	3UTR		0	0
hsa-miR-6131	NM_000584	CXCL8	1392	1419	0.884615	-23.1	1	0.000603791	0.559	0.169082	-0.00917136	-3.93757	19	27	8	3UTR		0	0
hsa-miR-6131	NM_000584	CXCL8	918	936	1	-21.3	1	0.000406373	0.529	-0.502743	0.0265399	-5.71431	16	18	10	3UTR		0	0
hsa-miR-6132	NM_000584	CXCL8	915	932	1	-24.3	1	0.00588338	0.544	-0.589882	0.0539886	-8.91345	16	17	16	3UTR		0	0
hsa-miR-6133	NM_000584	CXCL8	961	981	0.923077	-19.4	1	0.0247918	0.603	0.188667	0.139472	-8.14122	17	20	11	3UTR		0	0
hsa-miR-6503-3p	NM_000584	CXCL8	893	958	0.846154	-21.2	1	0.00357031	0.529	-0.342407	0.184959	-5.83853	16	35	6	3UTR		0	0
hsa-miR-6504-3p	NM_000584	CXCL8	1385	1431	0.846154	-18.2	1	6.86423e-05	0.574	0.145603	0.00234683	-4.90607	14	17	9	3UTR		0	0
hsa-miR-6509-5p	NM_000584	CXCL8	952	967	0.923077	-19	1	0.00737813	0.559	0.639824	-0.0565907	-13.9518	14	15	14	3UTR		0	0
hsa-miR-6509-5p	NM_000584	CXCL8	1386	1415	1	-17.7	1	0.0163113	0.574	0.0141611	0.000187206	-9.54656	14	19	11	3UTR		0	0
hsa-miR-6511a-5p	NM_000584	CXCL8	925	967	1	-22.3	1	0.00737813	0.559	-0.111488	0.101828	-7.65065	16	22	8	3UTR		0	0
hsa-miR-6715b-5p	NM_000584	CXCL8	927	967	0.846154	-18.5	1	0.00737813	0.559	0.623093	-0.0165939	-7.99135	16	40	10	3UTR		0	0
hsa-miR-6511b-5p	NM_000584	CXCL8	946	967	1	-22.5	1	0.00737813	0.559	0.829613	-0.0252206	-13.6138	16	21	8	3UTR		0	0
hsa-miR-6718-5p	NM_000584	CXCL8	941	962	0.923077	-20.6	1	0.00695632	0.529	-0.0801185	0.0218343	-8.85129	16	21	8	3UTR		0	0
hsa-miR-6720-5p	NM_000584	CXCL8	538	560	0.923077	-22.5	1	0.000114983	0.588	0.123787	0.0328139	-9.86134	18	22	10	3UTR		0	0
hsa-miR-6721-5p	NM_000584	CXCL8	911	959	0.923077	-20.1	1	0.00403067	0.529	-0.264116	0.0328139	-6.81899	18	21	15	3UTR		0	0
hsa-miR-6722-5p	NM_000584	CXCL8	1415	1433	0.846154	-16.7	1	6.75532e-05	0.559	0.306857	0.0635364	-8.93978	15	18	10	3UTR		0	0
hsa-miR-6722-5p	NM_000584	CXCL8	509	562	0.846154	-20.3	1	0.000171178	0.603	0.152543	-0.0761972	-6.42973	17	26	9	3UTR		0	0
hsa-miR-6724-5p	NM_000584	CXCL8	919	944	0.923077	-24.7	1	2.16986e-05	0.5	0.175548	-0.00326163	-6.10696	20	25	12	3UTR		0	0
hsa-miR-6724-5p	NM_000584	CXCL8	526	564	0.923077	-24.4	1	0.000306983	0.603	0.0756719	-0.0691388	-3.93757	23	38	9	3UTR		0	0
hsa-miR-6726-5p	NM_000584	CXCL8	910	932	0.923077	-20.8	1	0.00588338	0.544	-0.545964	0.0343824	-7.68219	18	22	9	3UTR		0	0
hsa-miR-6727-5p	NM_000584	CXCL8	1394	1422	1	-25	1	0.000221292	0.574	0.16288	0.0102656	-10.1324	17	28	9	3UTR		0	0
hsa-miR-6729-5p	NM_000584	CXCL8	926	959	0.884615	-24.3	1	0.00403067	0.529	0.126982	-0.0314948	-4.17062	20	33	9	3UTR		0	0
hsa-miR-6730-5p	NM_000584	CXCL8	911	950	0.987179	-25.8	1	0.000298914	0.485	-0.189676	0.17241	-12.8453	19	39	12	3UTR		0	0
hsa-miR-6731-5p	NM_000584	CXCL8	939	961	0.903846	-25.2	1	0.00587904	0.544	0.688448	-0.0354161	-12.5367	17	22	8	3UTR		0	0
hsa-miR-6732-5p	NM_000584	CXCL8	1397	1415	0.923077	-22.4	1	0.0163113	0.574	0.0567486	0.00450652	-9.07604	15	18	7	3UTR		0	0
hsa-miR-6732-5p	NM_000584	CXCL8	914	936	1	-22.6	1	0.000406373	0.529	-0.438735	0.0532045	-11.0902	13	16	11	3UTR		0	0
hsa-miR-6734-5p	NM_000584	CXCL8	939	979	0.923077	-21.1	1	0.024829	0.574	0.779944	-0.0197309	-8.3038	18	22	9	3UTR		0	0
hsa-miR-6735-5p	NM_000584	CXCL8	947	969	0.923077	-23.8	1	0.000678215	0.574	0.19437	0.0218344	-7.54034	17	22	7	3UTR		0	0
hsa-miR-6735-3p	NM_000584	CXCL8	717	769	0.846154	-23.9	1	2.82172e-05	0.618	-0.0154177	-0.0291418	-5.33701	16	40	5	3UTR		0	0
hsa-miR-6741-5p	NM_000584	CXCL8	926	945	1	-22.4	1	2.2319e-05	0.515	0.163	0.0383036	-6.21671	15	19	6	3UTR		0	0
hsa-miR-6742-5p	NM_000584	CXCL8	1000	1021	1	-19.7	1	0.0356553	0.574	0.468145	0.847652	-6.90779	15	21	11	3UTR		0	0
hsa-miR-6743-5p	NM_000584	CXCL8	914	958	1	-27.4	1	0.00357031	0.529	-0.0166647	0.0210501	-6.54929	17	23	11	3UTR		0	0
hsa-miR-6745	NM_000584	CXCL8	917	961	0.923077	-22.6	1	0.00587904	0.544	-0.167133	0.145746	-6.19951	18	31	7	3UTR		0	0
hsa-miR-6746-5p	NM_000584	CXCL8	933	958	0.846154	-25.5	1	0.00357031	0.529	-0.347476	0.0728106	-7.78982	18	25	5	3UTR		0	0
hsa-miR-6746-3p	NM_000584	CXCL8	1027	1048	0.807692	-20.2	1	1.36334e-05	0.662	0.997442	0.699428	-13.8018	16	21	5	3UTR		0	0
hsa-miR-6749-3p	NM_000584	CXCL8	540	557	0.846154	-19.5	0	6.00364e-05	0.574	-0.0252205	-0.0463956	-17.7125	12	17	6	3UTR		0	0
hsa-miR-6751-5p	NM_000584	CXCL8	989	1023	0.948718	-23.4	1	0.022405	0.588	0.0302805	1.01391	-5.22671	21	25	14	3UTR		0	0
hsa-miR-6752-5p	NM_000584	CXCL8	1381	1400	1	-23.2	1	0.0375365	0.632	0.576093	0.0635368	-5.77128	16	19	8	3UTR		0	0
hsa-miR-6753-5p	NM_000584	CXCL8	939	971	0.923077	-26.5	1	0.000791058	0.574	0.237033	-0.117762	-3.79332	19	27	9	3UTR		0	0
hsa-miR-6756-5p	NM_000584	CXCL8	1001	1021	1	-25	1	0.0356553	0.574	0.00614971	0.998228	-13.9286	17	20	7	3UTR		0	0
hsa-miR-6756-5p	NM_000584	CXCL8	931	963	0.923077	-24.1	1	0.00850887	0.529	-0.143461	0.0665366	-8.66147	20	32	8	3UTR		0	0
hsa-miR-6757-5p	NM_000584	CXCL8	964	987	0.948718	-18.7	1	0.0620893	0.588	0.391146	0.152805	-3.93757	18	23	11	3UTR		0	0
hsa-miR-6760-5p	NM_000584	CXCL8	958	979	0.923077	-18.3	1	0.024829	0.574	0.208312	0.129277	-7.5866	18	21	9	3UTR		0	0
hsa-miR-6762-5p	NM_000584	CXCL8	941	969	0.923077	-23.9	1	0.000678215	0.574	0.399701	-0.0534538	-3.93757	21	28	7	3UTR		0	0
hsa-miR-6762-3p	NM_000584	CXCL8	755	774	0.923077	-21.9	1	0.000301275	0.662	-0.197755	0.0312454	-8.4155	16	19	11	3UTR		0	0
hsa-miR-6763-5p	NM_000584	CXCL8	912	938	0.846154	-23	1	1.78813e-05	0.529	-0.365063	0.054773	-9.95757	15	20	8	3UTR		0	0
hsa-miR-6764-3p	NM_000584	CXCL8	753	775	0.865385	-18.8	1	0.00739706	0.662	-0.0655528	0.0555571	-3.93757	18	22	8	3UTR		0	0
hsa-miR-6765-3p	NM_000584	CXCL8	891	939	0.923077	-23.1	1	2.18235e-05	0.515	-0.21344	0.0571258	-8.10683	16	28	10	3UTR		0	0
hsa-miR-6765-3p	NM_000584	CXCL8	540	564	0.846154	-21.8	1	0.000306983	0.603	-0.0217351	-0.0205151	-10.7891	15	24	10	3UTR		0	0
hsa-miR-6767-5p	NM_000584	CXCL8	939	964	0.846154	-20.7	1	0.00976992	0.544	0.460092	-0.113057	-4.76182	17	25	8	3UTR		0	0
hsa-miR-6767-5p	NM_000584	CXCL8	911	931	0.846154	-18.3	1	0.00177718	0.559	-0.387402	0.0328139	-8.07147	14	20	6	3UTR		0	0
hsa-miR-6767-3p	NM_000584	CXCL8	1025	1044	0.846154	-16.6	1	4.14993e-06	0.632	1.38643	0.397491	-8.07655	16	19	12	3UTR		0	0
hsa-miR-6768-3p	NM_000584	CXCL8	725	762	0.980769	-26.5	1	0.0345512	0.618	0.0992475	-0.0409057	-10.603	18	37	12	3UTR		0	0
hsa-miR-6769a-5p	NM_000584	CXCL8	967	1009	0.846154	-21.6	1	0.183891	0.618	0.619608	0.105749	-6.57952	16	42	9	3UTR		0	0
hsa-miR-6770-5p	NM_000584	CXCL8	1036	1064	0.846154	-20.1	1	0.0731567	0.706	1.73499	0.455894	-11.3517	19	28	9	3UTR		0	0
hsa-miR-6770-5p	NM_000584	CXCL8	1406	1424	0.846154	-19.4	0	7.02703e-05	0.574	0.0969711	0.0318618	-15.7996	16	18	9	3UTR		0	0
hsa-miR-6771-3p	NM_000584	CXCL8	538	559	0.846154	-16.7	1	0.000990103	0.588	0.355701	-0.0573751	-13.6834	13	21	7	3UTR		0	0
hsa-miR-6774-5p	NM_000584	CXCL8	967	990	0.846154	-19.6	1	0.00519523	0.603	0.401412	0.0971226	-6.25121	17	23	10	3UTR		0	0
hsa-miR-6775-5p	NM_000584	CXCL8	945	970	0.846154	-28.6	1	0.000756815	0.574	0.359776	-0.0111041	-7.28438	21	25	11	3UTR		0	0
hsa-miR-6776-5p	NM_000584	CXCL8	937	970	1	-20.6	1	0.000756815	0.574	-0.177245	-0.0495326	-5.49511	15	18	13	3UTR		0	0
hsa-miR-6776-5p	NM_000584	CXCL8	953	970	1	-20.6	1	0.000756815	0.574	0.604594	-0.0550222	-5.49511	15	17	13	3UTR		0	0
hsa-miR-6777-5p	NM_000584	CXCL8	954	977	1	-23.2	1	0.0194547	0.603	0.811314	-0.0362001	-6.24644	18	23	6	3UTR		0	0
hsa-miR-6779-5p	NM_000584	CXCL8	1378	1402	1	-23.2	1	0.0489563	0.603	0.234717	-0.0746805	-4.17062	18	24	8	3UTR		0	0
hsa-miR-6779-5p	NM_000584	CXCL8	871	896	0.897436	-22.2	1	0.00260933	0.662	0.150934	-0.0965874	-7.7949	19	25	13	3UTR		0	0
hsa-miR-6779-5p	NM_000584	CXCL8	905	926	0.923077	-22.1	1	0.000601887	0.574	-0.28141	0.0869273	-9.20856	18	21	12	3UTR		0	0
hsa-miR-6781-5p	NM_000584	CXCL8	946	967	0.923077	-22.8	1	0.00737813	0.559	0.113704	-0.0126728	-8.19652	16	21	7	3UTR		0	0
hsa-miR-6782-5p	NM_000584	CXCL8	956	987	1	-21.8	1	0.0620893	0.588	0.284559	0.0806533	-4.67302	20	25	7	3UTR		0	0
hsa-miR-6784-5p	NM_000584	CXCL8	947	971	0.846154	-20.3	1	0.000791058	0.574	0.555126	0.0375195	-6.97192	17	24	8	3UTR		0	0
hsa-miR-6785-5p	NM_000584	CXCL8	932	959	1	-23.4	1	0.00403067	0.529	0.200644	-0.0644334	-4.17062	19	27	6	3UTR		0	0
hsa-miR-6786-5p	NM_000584	CXCL8	932	963	1	-21.9	1	0.00850887	0.529	-0.433031	-0.0181625	-11.3983	16	18	16	3UTR		0	0
hsa-miR-6786-5p	NM_000584	CXCL8	1002	1024	0.923077	-21.4	1	0.0118398	0.588	-0.125604	0.961368	-9.56239	16	22	6	3UTR		0	0
hsa-miR-6789-5p	NM_000584	CXCL8	954	978	0.923077	-21.6	1	0.0194593	0.588	0.264953	-0.0558064	-10.8587	17	24	6	3UTR		0	0
hsa-miR-6790-5p	NM_000584	CXCL8	1459	1491	0.923077	-21.7	1	0.0297439	0.676	0.406406	-0.0466052	-7.91236	15	20	6	3UTR		0	0
hsa-miR-6790-3p	NM_000584	CXCL8	549	586	0.846154	-18.5	1	0.0539179	0.662	-0.0448272	0.0445778	-4.02637	16	37	8	3UTR		0	0
hsa-miR-6792-5p	NM_000584	CXCL8	918	956	0.923077	-18.7	1	0.00284971	0.529	0.144178	0.0296769	-7.37138	15	19	10	3UTR		0	0
hsa-miR-6793-5p	NM_000584	CXCL8	889	946	1	-27.4	1	2.62136e-05	0.5	-0.28141	0.0869273	-5.22671	19	29	12	3UTR		0	0
hsa-miR-6794-5p	NM_000584	CXCL8	1386	1408	1	-21.4	1	0.0210397	0.574	0.153577	0.0153047	-7.98902	14	17	13	3UTR		0	0
hsa-miR-6794-5p	NM_000584	CXCL8	912	932	0.884615	-21.3	1	0.00588338	0.544	-0.408901	0.0492832	-9.07604	15	20	9	3UTR		0	0
hsa-miR-6796-5p	NM_000584	CXCL8	1000	1023	1	-23.8	1	0.022405	0.588	0.438359	0.79197	-6.77237	19	23	9	3UTR		0	0
hsa-miR-6799-5p	NM_000584	CXCL8	1397	1415	0.846154	-20.1	1	0.0163113	0.574	0.180157	0.0160246	-10.3185	16	18	14	3UTR		0	0
hsa-miR-6799-3p	NM_000584	CXCL8	535	558	0.846154	-23.7	1	8.64427e-05	0.588	-0.070534	-0.0503168	-13.232	17	23	8	3UTR		0	0
hsa-miR-6800-5p	NM_000584	CXCL8	946	967	0.923077	-19.3	1	0.00737813	0.559	0.437487	-0.110704	-6.50069	16	21	9	3UTR		0	0
hsa-miR-6800-5p	NM_000584	CXCL8	1635	1650	0.846154	-17.9	0	0.0198937	0.765	0	0	-17.1102	14	15	14	3UTR		0	0
hsa-miR-6802-5p	NM_000584	CXCL8	503	522	0.923077	-18	1	0.139265	0.588	0.233583	-0.0620806	-9.02428	15	19	8	3UTR		0	0
hsa-miR-6803-5p	NM_000584	CXCL8	1382	1402	1	-24.2	1	0.0489563	0.603	0.436116	0.0117053	-8.00486	17	20	9	3UTR		0	0
hsa-miR-6804-3p	NM_000584	CXCL8	538	561	0.923077	-22.2	1	0.000179009	0.603	-0.169523	0.0218344	-10.0066	16	23	7	3UTR		0	0
hsa-miR-6805-5p	NM_000584	CXCL8	939	962	0.923077	-22.6	1	0.00695632	0.529	0.200073	-0.108351	-3.93757	18	23	10	3UTR		0	0
hsa-miR-6806-5p	NM_000584	CXCL8	553	574	1	-21.9	1	0.000830989	0.618	0.210054	0.0398721	-12.3569	16	21	8	3UTR		0	0
hsa-miR-6806-3p	NM_000584	CXCL8	548	568	0.923077	-18.7	1	0.00014639	0.618	0.0453619	0.0218344	-13.2282	16	20	8	3UTR		0	0
hsa-miR-6807-5p	NM_000584	CXCL8	948	965	1	-18.8	1	0.0108661	0.544	0.617865	-0.0440427	-9.77961	15	17	13	3UTR		0	0
hsa-miR-6807-3p	NM_000584	CXCL8	540	564	1	-23.1	1	0.000306983	0.603	-0.0252205	-0.0463956	-8.23913	17	24	6	3UTR		0	0
hsa-miR-6807-3p	NM_000584	CXCL8	763	806	0.846154	-22.5	1	0.00287968	0.662	0.0932887	0.0296771	-11.5151	18	43	8	3UTR		0	0
hsa-miR-6810-5p	NM_000584	CXCL8	924	958	0.846154	-20.2	1	0.00357031	0.529	-0.398809	-0.0220838	-7.48304	15	27	11	3UTR		0	0
hsa-miR-6812-5p	NM_000584	CXCL8	950	1020	0.846154	-28.7	1	0.0372207	0.574	0.338538	0.48768	-3.79332	23	53	13	3UTR		0	0
hsa-miR-6813-5p	NM_000584	CXCL8	884	929	0.923077	-24.4	1	0.00136804	0.544	-0.33727	-0.0416897	-6.51454	18	21	11	3UTR		0	0
hsa-miR-6820-5p	NM_000584	CXCL8	918	935	1	-21.8	1	0.00214282	0.544	0.236197	-0.00718289	-5.03583	15	17	13	3UTR		0	0
hsa-miR-6820-3p	NM_000584	CXCL8	726	744	1	-17.8	1	0.153029	0.603	0.543921	-0.0322787	-10.8144	14	18	7	3UTR		0	0
hsa-miR-6823-5p	NM_000584	CXCL8	914	940	0.923077	-27.4	1	2.60031e-05	0.5	-0.0804918	0.123003	-8.52714	19	26	9	3UTR		0	0
hsa-miR-6824-3p	NM_000584	CXCL8	757	775	0.923077	-18.6	1	0.00739706	0.662	-0.233738	0.0453619	-4.90607	14	18	7	3UTR		0	0
hsa-miR-6829-3p	NM_000584	CXCL8	753	774	0.923077	-19.8	1	0.000301275	0.662	0.0758612	0.00771777	-10.883	15	21	9	3UTR		0	0
hsa-miR-6830-5p	NM_000584	CXCL8	946	970	0.846154	-19.1	1	0.000756815	0.574	0.44533	0.0281085	-10.6763	14	24	6	3UTR		0	0
hsa-miR-6831-5p	NM_000584	CXCL8	947	967	0.923077	-22.1	1	0.00737813	0.559	0.307302	-0.0111043	-9.41926	16	20	5	3UTR		0	0
hsa-miR-6833-5p	NM_000584	CXCL8	969	1021	0.923077	-24.2	1	0.0356553	0.574	0.219733	0.759816	-6.9696	21	52	9	3UTR		0	0
hsa-miR-6834-5p	NM_000584	CXCL8	940	958	1	-25	1	0.00357031	0.529	-0.250515	-0.0424743	-10.7891	16	18	11	3UTR		0	0
hsa-miR-6835-5p	NM_000584	CXCL8	983	1019	1	-23.3	1	0.0390202	0.588	0.657077	0.373964	-13.4095	15	21	8	3UTR		0	0
hsa-miR-6780b-5p	NM_000584	CXCL8	954	977	1	-21.9	1	0.0194547	0.603	0.534959	0.128493	-11.0213	16	23	7	3UTR		0	0
hsa-miR-6836-5p	NM_000584	CXCL8	1410	1436	0.923077	-22	1	6.68149e-05	0.588	0.145603	0.0901722	-6.89492	19	26	8	3UTR		0	0
hsa-miR-6837-5p	NM_000584	CXCL8	942	971	1	-23.7	1	0.000791058	0.574	-0.0503168	0.02105	-6.23647	17	20	12	3UTR		0	0
hsa-miR-6837-3p	NM_000584	CXCL8	466	492	0.846154	-18.8	1	0.000961099	0.647	-0.511457	0.163	-11.9429	18	26	8	3UTR		0	0
hsa-miR-6838-5p	NM_000584	CXCL8	1385	1419	1	-25.2	1	0.000603791	0.559	0.15959	0.00450648	-7.91236	17	21	14	3UTR		0	0
hsa-miR-6840-5p	NM_000584	CXCL8	536	557	0.923077	-21.4	1	6.00364e-05	0.574	0.0688894	-0.0369846	-10.3719	17	21	9	3UTR		0	0
hsa-miR-6841-5p	NM_000584	CXCL8	942	969	0.923077	-18.4	1	0.000678215	0.574	0.578653	-0.0675702	-9.06125	15	21	8	3UTR		0	0
hsa-miR-6841-3p	NM_000584	CXCL8	545	570	0.923077	-20.9	1	0.000196573	0.618	0.0113772	0.0437934	-7.24999	14	18	8	3UTR		0	0
hsa-miR-6845-5p	NM_000584	CXCL8	899	923	0.846154	-21.4	1	0.000360871	0.559	-0.378475	0.135551	-3.79332	17	24	8	3UTR		0	0
hsa-miR-6847-5p	NM_000584	CXCL8	949	971	0.923077	-18.9	1	0.000791058	0.574	0.669402	-0.0526695	-5.49511	15	19	9	3UTR		0	0
hsa-miR-6848-3p	NM_000584	CXCL8	763	782	1	-22.9	1	0.000717125	0.618	0.0375199	0.0720265	-4.02637	14	19	11	3UTR		0	0
hsa-miR-6849-5p	NM_000584	CXCL8	933	961	0.923077	-26.4	1	0.00587904	0.544	-0.391204	0.0681051	-7.8988	18	23	7	3UTR		0	0
hsa-miR-6850-3p	NM_000584	CXCL8	537	557	0.871795	-18.1	1	6.00364e-05	0.574	0.194369	-0.007183	-9.50123	16	20	11	3UTR		0	0
hsa-miR-6851-5p	NM_000584	CXCL8	905	936	0.923077	-26.5	1	0.000406373	0.529	-0.137256	0.0877116	-8.06785	19	25	12	3UTR		0	0
hsa-miR-6855-5p	NM_000584	CXCL8	915	947	1	-22.2	1	4.4488e-05	0.485	0.144178	0.0508517	-6.46921	18	24	6	3UTR		0	0
hsa-miR-6857-5p	NM_000584	CXCL8	912	931	0.923077	-21	1	0.00177718	0.559	-0.636937	0.0249714	-11.1035	14	19	8	3UTR		0	0
hsa-miR-6858-5p	NM_000584	CXCL8	946	979	0.884615	-23.9	1	0.024829	0.574	0.565984	-0.0377688	-4.957	20	28	11	3UTR		0	0
hsa-miR-6859-5p	NM_000584	CXCL8	924	976	0.923077	-21	1	0.0191978	0.588	0.137904	0.0194816	-9.25733	18	26	7	3UTR		0	0
hsa-miR-6859-5p	NM_000584	CXCL8	1025	1063	0.923077	-18.8	1	0.0648115	0.706	1.82803	0.181624	-6.08354	20	38	7	3UTR		0	0
hsa-miR-6769b-5p	NM_000584	CXCL8	969	1010	0.846154	-20.9	1	0.187332	0.618	0.266616	0.611592	-5.48126	19	41	10	3UTR		0	0
hsa-miR-6862-5p	NM_000584	CXCL8	1385	1409	1	-19.9	1	0.103109	0.559	0.0785271	-0.0458853	-6.50069	17	24	8	3UTR		0	0
hsa-miR-6865-5p	NM_000584	CXCL8	944	1009	0.923077	-24.8	1	0.183891	0.618	0.38412	0.0586943	-4.957	18	43	12	3UTR		0	0
hsa-miR-6869-5p	NM_000584	CXCL8	1411	1433	0.923077	-21.5	1	6.75532e-05	0.559	0.220028	0.0844132	-11.6529	17	22	7	3UTR		0	0
hsa-miR-6869-3p	NM_000584	CXCL8	1415	1439	0.846154	-20.3	1	0.000421262	0.618	0.099531	0.0448195	-5.49511	19	24	6	3UTR		0	0
hsa-miR-6870-5p	NM_000584	CXCL8	999	1020	1	-22.6	1	0.0372207	0.574	0.286067	0.903334	-5.22671	18	21	7	3UTR		0	0
hsa-miR-6870-5p	NM_000584	CXCL8	916	937	0.846154	-20.8	1	1.60624e-05	0.529	-0.0745164	0.0288926	-8.66331	16	21	7	3UTR		0	0
hsa-miR-6870-5p	NM_000584	CXCL8	962	978	0.923077	-19.3	1	0.0194593	0.588	0.431388	0.109671	-6.6181	14	16	9	3UTR		0	0
hsa-miR-6871-3p	NM_000584	CXCL8	538	561	1	-22.9	1	0.000179009	0.603	-0.157941	-0.0126727	-5.69245	18	23	10	3UTR		0	0
hsa-miR-6874-5p	NM_000584	CXCL8	932	959	0.846154	-19	1	0.00403067	0.529	0.989077	0.0179132	-12.3352	16	27	6	3UTR		0	0
hsa-miR-6875-5p	NM_000584	CXCL8	954	976	0.923077	-21.8	1	0.0191978	0.588	0.743346	0.0963383	-5.03583	17	22	8	3UTR		0	0
hsa-miR-6875-5p	NM_000584	CXCL8	899	924	1	-17.9	1	0.000348022	0.559	-0.495772	0.0853589	-8.81432	17	25	9	3UTR		0	0
hsa-miR-6875-3p	NM_000584	CXCL8	731	777	1	-21.6	1	0.0193491	0.632	0.263384	-0.0667858	-8.85129	17	24	6	3UTR		0	0
hsa-miR-6877-3p	NM_000584	CXCL8	755	774	0.923077	-31.1	1	0.000301275	0.662	-0.154185	0.0524201	-9.54656	16	19	12	3UTR		0	0
hsa-miR-6879-5p	NM_000584	CXCL8	1394	1420	0.846154	-22	1	0.000464415	0.559	0.195864	0.0181843	-5.18008	19	26	6	3UTR		0	0
hsa-miR-6881-5p	NM_000584	CXCL8	937	959	1	-21.8	1	0.00403067	0.529	0.544668	-0.0362003	-6.31659	18	22	12	3UTR		0	0
hsa-miR-6884-5p	NM_000584	CXCL8	1000	1019	0.923077	-17.6	1	0.0390202	0.588	0.533166	0.89706	-9.04109	17	19	9	3UTR		0	0
hsa-miR-6885-5p	NM_000584	CXCL8	1415	1438	0.923077	-20.9	1	0.000298247	0.618	0.129766	0.0757744	-10.704	19	23	13	3UTR		0	0
hsa-miR-6886-5p	NM_000584	CXCL8	1001	1044	0.923077	-25.2	1	4.14993e-06	0.632	0.705005	0.463368	-4.02637	18	43	10	3UTR		0	0
hsa-miR-6886-5p	NM_000584	CXCL8	945	970	0.923077	-19.7	1	0.000756815	0.574	0.250835	-0.0189468	-8.31989	19	25	10	3UTR		0	0
hsa-miR-6887-5p	NM_000584	CXCL8	946	970	0.846154	-25.8	1	0.000756815	0.574	0.544668	-0.0362003	-9.99174	19	24	8	3UTR		0	0
hsa-miR-6888-5p	NM_000584	CXCL8	946	979	0.923077	-21.7	1	0.024829	0.574	0.25711	-0.0558064	-9.59801	16	21	7	3UTR		0	0
hsa-miR-6889-5p	NM_000584	CXCL8	933	954	0.923077	-20.6	1	0.0042874	0.515	-0.349377	0.0508516	-7.34947	17	21	6	3UTR		0	0
hsa-miR-6889-3p	NM_000584	CXCL8	540	565	0.923077	-20.4	1	0.00201175	0.603	-0.169523	0.0218344	-9.6489	16	25	6	3UTR		0	0
hsa-miR-6891-5p	NM_000584	CXCL8	947	979	1	-18.1	1	0.024829	0.574	0.429139	-0.038553	-3.79332	17	32	10	3UTR		0	0
hsa-miR-6893-5p	NM_000584	CXCL8	952	972	1	-21.7	1	0.000782915	0.588	0.829613	-0.0252206	-9.17087	17	20	8	3UTR		0	0
hsa-miR-6893-5p	NM_000584	CXCL8	915	932	0.807692	-17.6	1	0.00588338	0.544	-0.495772	0.0218344	-7.2559	14	17	6	3UTR		0	0
hsa-miR-6895-3p	NM_000584	CXCL8	753	775	0.974359	-31.8	1	0.00739706	0.662	-0.047627	0.0539886	-7.27064	19	22	14	3UTR		0	0
hsa-miR-7106-5p	NM_000584	CXCL8	919	959	0.884615	-25.8	1	0.00403067	0.529	-0.16556	0.136335	-5.83853	18	27	9	3UTR		0	0
hsa-miR-7113-5p	NM_000584	CXCL8	949	970	1	-17.8	1	0.000756815	0.574	0.936794	0.00222807	-7.3964	12	15	6	3UTR		0	0
hsa-miR-7113-3p	NM_000584	CXCL8	724	774	0.846154	-20.9	1	0.000301275	0.662	0.309393	-0.0730598	-11.357	15	28	5	3UTR		0	0
hsa-miR-7114-5p	NM_000584	CXCL8	914	931	0.846154	-22.6	1	0.00177718	0.559	-0.269908	0.0500675	-7.57093	14	17	5	3UTR		0	0
hsa-miR-7114-5p	NM_000584	CXCL8	1469	1488	1	-19.8	1	0.0404227	0.691	-0.165386	-0.0876385	-12.1109	15	19	9	3UTR		0	0
hsa-miR-7150	NM_000584	CXCL8	1392	1417	0.846154	-16.5	1	0.00652803	0.544	0.278061	0.0023469	-6.14858	13	17	7	3UTR		0	0
hsa-miR-7154-3p	NM_000584	CXCL8	1395	1415	0.846154	-17.7	1	0.0163113	0.574	0.295339	0.0239433	-16.4372	13	20	6	3UTR		0	0
hsa-miR-7155-3p	NM_000584	CXCL8	730	770	1	-20.2	1	2.80892e-05	0.632	0.779943	-0.0534536	-9.0374	13	18	6	3UTR		0	0
hsa-miR-7156-5p	NM_000584	CXCL8	1000	1039	0.846154	-19.7	1	0.000619202	0.603	0.494626	0.769227	-4.65016	19	25	8	3UTR		0	0
hsa-miR-7160-3p	NM_000584	CXCL8	902	969	1	-27.2	1	0.000678215	0.574	-0.232941	0.173979	-5.52986	19	45	13	3UTR		0	0
hsa-miR-7160-3p	NM_000584	CXCL8	747	769	1	-23.4	1	2.82172e-05	0.618	-0.190436	0.0139918	-6.51454	14	17	9	3UTR		0	0
hsa-miR-7843-5p	NM_000584	CXCL8	791	814	0.923077	-21.2	1	0.0196827	0.691	0.104741	0.0610474	-9.34934	16	23	7	3UTR		0	0
hsa-miR-4433b-3p	NM_000584	CXCL8	1386	1407	0.846154	-22.2	1	0.127031	0.574	0.474509	0.0628169	-6.57398	17	21	6	3UTR		0	0
hsa-miR-1273h-5p	NM_000584	CXCL8	957	978	0.871795	-22.8	1	0.0194593	0.588	0.378408	0.0241873	-5.19005	18	21	12	3UTR		0	0
hsa-miR-7844-5p	NM_000584	CXCL8	1342	1391	0.846154	-17.1	1	0.00696771	0.662	0.16736	-0.0660422	-7.35355	16	19	9	3UTR		0	0
hsa-miR-7845-5p	NM_000584	CXCL8	933	958	1	-27.1	1	0.00357031	0.529	0.13163	-0.0746287	-4.957	18	25	10	3UTR		0	0
hsa-miR-7847-3p	NM_000584	CXCL8	924	960	0.923077	-20.2	1	0.0126609	0.544	-0.187774	0.030461	-7.65065	18	29	12	3UTR		0	0
hsa-miR-7851-3p	NM_000584	CXCL8	939	976	0.923077	-20.7	1	0.0191978	0.588	0.212295	-0.110704	-13.6656	17	23	13	3UTR		0	0
hsa-miR-7851-3p	NM_000584	CXCL8	954	976	0.923077	-20.5	1	0.0191978	0.588	0.582761	-0.0142411	-13.6656	17	22	13	3UTR		0	0
hsa-miR-7854-3p	NM_000584	CXCL8	1006	1020	1	-16.3	1	0.0372207	0.574	0.624588	0.864121	-14.7217	13	14	13	3UTR		0	0
hsa-miR-7974	NM_000584	CXCL8	790	867	0.961538	-20.1	1	0.00547277	0.676	0.109341	-0.19305	-3.79332	20	77	8	3UTR		0	0
hsa-miR-8055	NM_000584	CXCL8	1605	1621	0.923077	-16.8	1	0.0639306	0.765	0.779099	0.076661	-10.5151	15	16	15	3UTR		0	0
hsa-miR-8056	NM_000584	CXCL8	927	945	0.846154	-17.3	1	2.2319e-05	0.515	-0.24481	0.0281082	-7.06072	14	18	11	3UTR		0	0
hsa-miR-8057	NM_000584	CXCL8	1006	1027	0.923077	-19.7	1	0.00112187	0.588	0.152543	0.947252	-11.1061	16	21	9	3UTR		0	0
hsa-miR-8060	NM_000584	CXCL8	939	970	0.923077	-26.1	1	0.000756815	0.574	0.688448	-0.0354161	-10.6473	19	25	9	3UTR		0	0
hsa-miR-8071	NM_000584	CXCL8	938	962	0.923077	-19.6	1	0.00695632	0.529	-0.323236	-0.0314948	-4.99396	17	24	6	3UTR		0	0
hsa-miR-8072	NM_000584	CXCL8	912	936	0.923077	-20.3	1	0.000406373	0.529	0.137904	0.0194816	-8.7403	16	24	6	3UTR		0	0
hsa-miR-8073	NM_000584	CXCL8	925	939	0.923077	-21	1	2.18235e-05	0.515	-0.0517641	0.0539887	-5.61866	12	14	6	3UTR		0	0
hsa-miR-8073	NM_000584	CXCL8	951	971	0.923077	-20.7	1	0.000791058	0.574	0.721387	-0.0299262	-8.02599	16	20	7	3UTR		0	0
hsa-miR-8074	NM_000584	CXCL8	1397	1411	1	-20.4	1	0.0660842	0.574	0.0649757	0.00450652	-5.19005	13	14	13	3UTR		0	0
hsa-miR-8075	NM_000584	CXCL8	918	940	1	-20.4	1	2.60031e-05	0.5	0.0375199	-0.0362002	-7.97071	16	22	8	3UTR		0	0
hsa-miR-8076	NM_000584	CXCL8	619	641	0.846154	-15.7	1	0.128913	0.779	-0.441994	-0.125605	-11.8455	17	22	7	3UTR		0	0
hsa-miR-8077	NM_000584	CXCL8	1452	1476	1	-24.2	1	0.286681	0.706	0.0545051	0.171519	-11.9948	16	24	11	3UTR		0	0
hsa-miR-8080	NM_000584	CXCL8	468	508	0.923077	-21.4	1	0.00436276	0.632	-0.00639894	0.121434	-9.95757	17	25	10	3UTR		0	0
hsa-miR-8082	NM_000584	CXCL8	1395	1410	0.923077	-16.2	1	0.0892946	0.559	0.188384	0.0361813	-6.44976	13	15	7	3UTR		0	0
hsa-miR-8085	NM_000584	CXCL8	1394	1416	0.846154	-19.5	1	0.00999899	0.559	0.196611	0.0282627	-9.51628	16	22	7	3UTR		0	0
hsa-miR-8085	NM_000584	CXCL8	939	958	1	-18.7	1	0.00357031	0.529	-0.233404	-0.016594	-6.50069	16	19	6	3UTR		0	0
hsa-miR-8087	NM_000584	CXCL8	463	485	0.846154	-20.5	1	0.00676392	0.662	-0.350479	0.258679	-8.4155	19	22	11	3UTR		0	0
hsa-miR-8089	NM_000584	CXCL8	926	970	0.846154	-27.9	1	0.000756815	0.574	-0.376564	0.100259	-7.0388	19	25	5	3UTR		0	0
hsa-miR-9500	NM_000584	CXCL8	1004	1018	1	-18.2	1	0.0442199	0.588	0.0139926	0.91196	-10.7818	11	14	8	3UTR		0	0
hsa-miR-9903	NM_000584	CXCL8	919	941	0.948718	-25.8	1	3.29657e-05	0.5	-0.244811	0.0335981	-6.01339	18	22	12	3UTR		0	0
hsa-miR-10226	NM_000584	CXCL8	1395	1411	0.923077	-18.5	1	0.0660842	0.574	0.0969708	0.0333018	-13.1027	13	16	9	3UTR		0	0
hsa-miR-10392-5p	NM_000584	CXCL8	1398	1432	0.923077	-23.6	1	5.79816e-05	0.574	0.0683637	0.0405005	-4.17062	21	26	7	3UTR		0	0
hsa-miR-10392-3p	NM_000584	CXCL8	709	769	0.846154	-25.8	1	2.82172e-05	0.618	-0.0673462	0.00222818	-7.27064	19	45	7	3UTR		0	0
hsa-miR-10392-3p	NM_000584	CXCL8	537	560	0.846154	-24.8	1	0.000114983	0.588	0.149555	-0.0142413	-12.5116	18	23	7	3UTR		0	0
hsa-miR-10394-3p	NM_000584	CXCL8	924	967	0.846154	-21.7	1	0.00737813	0.559	0.163	0.0469304	-5.03583	19	29	6	3UTR		0	0
hsa-miR-10394-3p	NM_000584	CXCL8	1394	1415	1	-19.8	1	0.0163113	0.574	0.273742	0.0340217	-9.87071	15	21	8	3UTR		0	0
hsa-miR-10400-3p	NM_000584	CXCL8	1396	1415	0.846154	-20.5	1	0.0163113	0.574	0.141764	0.0095457	-15.4955	14	19	8	3UTR		0	0
hsa-miR-10523-5p	NM_000584	CXCL8	1014	1068	1	-19.4	1	0.113693	0.721	0.787988	0.573164	-9.54656	18	21	13	3UTR		0	1
hsa-miR-10524-5p	NM_000584	CXCL8	1415	1434	0.846154	-20	1	7.25345e-05	0.574	0.106113	0.0901721	-6.9696	16	19	12	3UTR		0	0
hsa-miR-10526-3p	NM_000584	CXCL8	958	980	0.846154	-19.9	1	0.0248771	0.588	0.284995	0.032814	-3.79332	18	22	9	3UTR		0	0
hsa-miR-11181-3p	NM_000584	CXCL8	962	980	0.923077	-19.1	1	0.0248771	0.588	0.206918	0.133982	-7.99697	15	18	10	3UTR		0	0
hsa-miR-6529-5p	NM_000584	CXCL8	928	976	1	-25.6	1	0.0191978	0.588	-0.328464	0.00614924	-5.18008	17	19	17	3UTR		0	0
hsa-miR-9851-5p	NM_000584	CXCL8	1385	1418	0.846154	-21	1	0.00334222	0.559	0.214712	0.0225036	-4.02637	16	24	10	3UTR		0	1
hsa-miR-9851-3p	NM_000584	CXCL8	1390	1433	0.884615	-24.1	1	6.75532e-05	0.559	0.17555	-0.00485207	-3.79332	20	29	8	3UTR		0	0
hsa-miR-12115	NM_000584	CXCL8	920	945	0.923077	-26.4	1	2.2319e-05	0.515	-0.346764	-0.00639868	-9.41661	18	25	5	3UTR		0	0
hsa-miR-12118	NM_000584	CXCL8	929	969	1	-21.5	1	0.000678215	0.574	0.0218348	0.0924169	-5.83853	17	25	12	3UTR		0	0
hsa-miR-12119	NM_000584	CXCL8	919	970	0.846154	-19.9	1	0.000756815	0.574	0.165852	-0.0495326	-4.957	22	51	12	3UTR		0	0
hsa-miR-12120	NM_000584	CXCL8	928	958	0.846154	-22.5	1	0.00357031	0.529	-0.191977	-0.00718301	-7.75705	20	30	11	3UTR		0	0
hsa-miR-12122	NM_000584	CXCL8	1399	1422	0.923077	-20.8	1	0.000221292	0.574	-0.213378	0.0232235	-9.16322	17	23	6	3UTR		0	0
hsa-miR-12128	NM_000584	CXCL8	1394	1422	0.846154	-19.5	1	0.000221292	0.574	0.147762	-0.0178098	-12.2465	20	28	9	3UTR		0	0
hsa-miR-12128	NM_000584	CXCL8	1605	1646	0.884615	-19.8	1	0.0720845	0.779	0.65048	0.0178758	-4.84971	20	41	12	3UTR		0	0
hsa-miR-12132	NM_000584	CXCL8	1015	1028	0.923077	-16.7	1	0.000785873	0.588	0.487157	0.776285	-7.05204	12	13	12	3UTR		0	0
hsa-miR-224-3p	NM_001354840	CXCL8	530	544	0.923077	-16.3	1	0.0487175	0.721	-0.223897	-0.208145	-14.9081	13	14	13	3UTR		0	0
hsa-miR-137-5p	NM_001354840	CXCL8	620	640	0.846154	-19.1	1	4.56235e-07	0.564	-0.167592	-0.214748	-7.23797	17	20	13	3UTR		0	0
hsa-miR-185-3p	NM_001354840	CXCL8	600	629	1	-20.2	1	0.0618785	0.576	-0.202984	-0.166162	-7.83842	17	29	10	3UTR		0	0
hsa-miR-186-3p	NM_001354840	CXCL8	625	643	0.846154	-19.5	1	3.8859e-08	0.577	-0.307552	-0.278594	-11.9948	17	18	17	3UTR		0	0
hsa-miR-128-2-5p	NM_001354840	CXCL8	528	550	0.807692	-18.1	1	0.000545029	0.691	-0.809471	-0.16166	-6.62614	17	22	8	3UTR		0	0
hsa-miR-379-5p	NM_001354840	CXCL8	610	628	0.923077	-15.8	1	0.0416441	0.567	-0.187775	-0.207167	-6.90779	11	13	11	3UTR		0	0
hsa-miR-337-3p	NM_001354840	CXCL8	565	587	0.923077	-18	1	0.0082077	0.691	-0.621252	-0.240105	-7.21971	18	22	10	3UTR		0	0
hsa-miR-329-5p	NM_001354840	CXCL8	600	637	0.807692	-17.8	1	0.00437136	0.569	-0.197756	-0.225989	-5.9255	16	21	12	3UTR		0	0
hsa-miR-432-5p	NM_001354840	CXCL8	593	633	0.846154	-20.1	1	0.0149948	0.565	-0.163481	-0.156042	-5.71431	20	40	11	3UTR		0	0
hsa-miR-500a-3p	NM_001354840	CXCL8	603	632	0.871795	-20	1	0.016888	0.571	-0.182071	-0.192658	-13.6656	16	29	9	3UTR		0	0
hsa-miR-503-5p	NM_001354840	CXCL8	512	525	0.923077	-15.4	1	0.178289	0.662	0.105488	-0.237746	-7.05204	12	13	12	3UTR		0	0
hsa-miR-601	NM_001354840	CXCL8	463	484	0.846154	-15.8	1	0.02516	0.794	-0.581085	-0.0636316	-10.4498	16	21	7	3UTR		0	0
hsa-miR-635	NM_001354840	CXCL8	615	632	0.846154	-16.2	1	0.016888	0.571	-0.197755	-0.264809	-12.4965	15	17	11	3UTR		0	0
hsa-miR-1298-3p	NM_001354840	CXCL8	603	631	0.846154	-15.9	1	0.018827	0.562	-0.323237	-0.170307	-7.48304	11	14	6	3UTR		0	0
hsa-miR-761	NM_001354840	CXCL8	508	523	1	-15	1	0.0989331	0.691	-0.000821654	-0.248488	-6.14858	13	15	9	3UTR		0	0
hsa-miR-922	NM_001354840	CXCL8	498	523	0.846154	-18.3	1	0.0989331	0.691	-0.200448	-0.23575	-4.17062	17	25	10	3UTR		0	0
hsa-miR-1231	NM_001354840	CXCL8	603	632	0.961538	-18.8	1	0.016888	0.571	-0.404514	-0.16717	-7.48304	11	13	11	3UTR		0	0
hsa-miR-1285-3p	NM_001354840	CXCL8	622	632	0.923077	-14.9	1	0.016888	0.571	-0.175099	-0.237361	-14.4661	9	10	9	3UTR		0	0
hsa-miR-1272	NM_001354840	CXCL8	496	537	0.884615	-18	1	0.0947082	0.721	-0.155886	-0.28325	-3.93757	16	22	9	3UTR		0	1
hsa-miR-1910-3p	NM_001354840	CXCL8	495	550	1	-22.1	1	0.000545029	0.691	-0.370291	-0.271375	-9.6299	16	21	8	3UTR		0	0
hsa-miR-2116-5p	NM_001354840	CXCL8	511	531	1	-16.1	1	0.14084	0.691	0.095778	-0.235182	-8.05661	17	20	8	3UTR		0	0
hsa-miR-3126-5p	NM_001354840	CXCL8	519	551	0.961538	-18.8	1	0.000398133	0.706	-0.150701	-0.216006	-5.57006	13	15	13	3UTR		0	0
hsa-miR-3165	NM_001354840	CXCL8	530	549	0.923077	-19.8	1	0.000691122	0.691	-0.18207	-0.185187	-11.3983	15	19	10	3UTR		0	0
hsa-miR-3166	NM_001354840	CXCL8	530	547	1	-18	1	0.00199787	0.706	-0.474857	-0.118459	-8.94009	15	17	11	3UTR		0	0
hsa-miR-3173-3p	NM_001354840	CXCL8	495	518	0.807692	-17.9	1	0.120271	0.662	-0.189679	-0.30789	-4.957	17	23	8	3UTR		0	0
hsa-miR-3065-5p	NM_001354840	CXCL8	541	594	0.846154	-21.1	1	0.00040247	0.691	-0.098417	-0.182551	-4.84971	19	25	8	3UTR		0	0
hsa-miR-3187-5p	NM_001354840	CXCL8	608	632	1	-24.6	1	0.016888	0.571	-0.198438	-0.196579	-3.93757	18	24	7	3UTR		0	0
hsa-miR-4298	NM_001354840	CXCL8	499	523	0.846154	-20.7	1	0.0989331	0.691	-0.185605	-0.285931	-7.98902	17	24	12	3UTR		0	0
hsa-miR-4292	NM_001354840	CXCL8	616	632	0.923077	-19.3	1	0.016888	0.571	-0.0565905	-0.267946	-7.7918	12	16	7	3UTR		0	0
hsa-miR-3679-5p	NM_001354840	CXCL8	508	535	0.846154	-18.6	1	0.132312	0.706	-0.189042	-0.300498	-10.1401	20	27	9	3UTR		0	0
hsa-miR-3916	NM_001354840	CXCL8	496	521	0.923077	-18.9	1	0.0971065	0.676	-0.0850839	-0.26477	-5.49511	18	25	10	3UTR		0	0
hsa-miR-3926	NM_001354840	CXCL8	512	558	0.846154	-19.8	1	0.000197693	0.691	-0.147215	-0.237965	-11.3517	16	18	16	3UTR		0	0
hsa-miR-3927-3p	NM_001354840	CXCL8	499	549	0.923077	-21.5	1	0.000691122	0.691	-0.240628	-0.28392	-3.79332	18	20	18	3UTR		0	0
hsa-miR-3944-5p	NM_001354840	CXCL8	582	597	0.846154	-15.6	1	0.000206557	0.662	-0.352365	-0.147564	-4.76182	13	15	11	3UTR		0	0
hsa-miR-4467	NM_001354840	CXCL8	498	525	0.923077	-21.2	1	0.178289	0.662	-0.227737	-0.272604	-5.18008	20	27	9	3UTR		0	0
hsa-miR-4474-3p	NM_001354840	CXCL8	590	617	0.923077	-22.2	1	0.166615	0.618	-0.424069	-0.138153	-3.79332	19	27	11	3UTR		0	0
hsa-miR-4478	NM_001354840	CXCL8	474	504	0.846154	-17.5	1	0.0415784	0.691	-0.626142	-0.108007	-9.48565	12	16	9	3UTR		0	0
hsa-miR-1587	NM_001354840	CXCL8	611	631	0.846154	-19.1	1	0.018827	0.562	-0.174228	-0.21322	-6.44976	16	20	12	3UTR		0	0
hsa-miR-4639-5p	NM_001354840	CXCL8	491	506	0.923077	-17.6	0	0.0488997	0.691	0.162741	-0.22791	-17.1102	12	15	9	3UTR		0	0
hsa-miR-4695-5p	NM_001354840	CXCL8	620	640	0.846154	-21.9	1	4.56235e-07	0.564	-0.147215	-0.180179	-11.9948	14	20	9	3UTR		0	0
hsa-miR-4747-3p	NM_001354840	CXCL8	622	645	0.923077	-19.4	1	2.85167e-08	0.58	-0.495772	-0.242981	-6.6181	15	18	9	3UTR		0	0
hsa-miR-499b-5p	NM_001354840	CXCL8	543	592	1	-21	1	0.00109325	0.676	-0.0409053	-0.258705	-3.93757	19	22	12	3UTR		0	0
hsa-miR-4763-3p	NM_001354840	CXCL8	611	656	0.903846	-24	1	2.29492e-06	0.564	-0.196014	-0.223636	-11.0657	19	36	9	3UTR		0	0
hsa-miR-4436b-3p	NM_001354840	CXCL8	507	521	0.846154	-14.7	1	0.0971065	0.676	-0.225506	-0.258827	-6.51454	13	14	13	3UTR		0	0
hsa-miR-5004-3p	NM_001354840	CXCL8	599	642	0.923077	-24.6	1	3.7679e-08	0.566	-0.200893	-0.182071	-5.48126	16	19	10	3UTR		0	0
hsa-miR-5090	NM_001354840	CXCL8	593	632	0.923077	-25	1	0.016888	0.571	-0.1751	-0.183639	-6.78424	19	23	14	3UTR		0	0
hsa-miR-5093	NM_001354840	CXCL8	489	515	0.923077	-20.4	1	0.104134	0.676	0.056925	-0.190609	-6.25121	19	26	9	3UTR		0	0
hsa-miR-1295b-3p	NM_001354840	CXCL8	622	646	0.846154	-23.4	1	2.37099e-08	0.571	-0.314932	-0.240628	-6.01339	19	24	10	3UTR		0	0
hsa-miR-5681a	NM_001354840	CXCL8	536	553	0.923077	-15.6	1	0.000128692	0.691	0.112807	-0.178629	-8.42926	16	17	16	3UTR		0	0
hsa-miR-6501-3p	NM_001354840	CXCL8	622	641	0.846154	-20.5	1	8.27065e-08	0.556	-0.307552	-0.284842	-9.70813	15	19	9	3UTR		0	0
hsa-miR-6510-5p	NM_001354840	CXCL8	489	524	0.884615	-18.2	1	0.113457	0.676	-0.0817184	-0.162951	-5.33701	14	17	9	3UTR		0	0
hsa-miR-6511a-5p	NM_001354840	CXCL8	475	549	0.923077	-22.7	1	0.000691122	0.691	-0.192832	-0.0349246	-3.79332	21	60	8	3UTR		0	0
hsa-miR-6511b-5p	NM_001354840	CXCL8	495	520	0.846154	-23.7	1	0.137266	0.676	0.230307	-0.200464	-8.00609	19	25	8	3UTR		0	0
hsa-miR-6743-5p	NM_001354840	CXCL8	530	552	0.846154	-19.2	1	0.000251632	0.706	-0.0754125	-0.185591	-7.61919	18	22	10	3UTR		0	0
hsa-miR-6750-5p	NM_001354840	CXCL8	618	640	1	-21.2	1	4.56235e-07	0.564	-0.135015	-0.174656	-11.9948	17	22	12	3UTR		0	0
hsa-miR-6774-5p	NM_001354840	CXCL8	612	632	0.871795	-19.5	1	0.016888	0.571	-0.197755	-0.264809	-13.3534	17	20	11	3UTR		0	0
hsa-miR-6783-3p	NM_001354840	CXCL8	603	634	0.871795	-20.2	1	0.012715	0.557	-0.000821753	-0.213441	-13.4976	15	21	9	3UTR		0	0
hsa-miR-6787-5p	NM_001354840	CXCL8	494	525	0.846154	-18.7	1	0.178289	0.662	0.134172	-0.190609	-6.77039	18	31	10	3UTR		0	0
hsa-miR-6791-5p	NM_001354840	CXCL8	620	642	0.923077	-23.6	1	3.7679e-08	0.566	-0.191034	-0.260282	-4.957	17	22	10	3UTR		0	0
hsa-miR-6798-5p	NM_001354840	CXCL8	611	641	0.923077	-25.5	1	8.27065e-08	0.556	-0.154186	-0.16371	-8.85129	19	30	10	3UTR		0	0
hsa-miR-6801-5p	NM_001354840	CXCL8	586	606	0.846154	-20	1	0.00131717	0.618	-0.41652	-0.107567	-3.93757	17	20	8	3UTR		0	0
hsa-miR-6801-5p	NM_001354840	CXCL8	512	548	0.846154	-19	1	0.000990413	0.691	-0.191577	-0.267547	-6.82535	17	36	11	3UTR		0	0
hsa-miR-6838-5p	NM_001354840	CXCL8	494	524	0.923077	-16.1	1	0.113457	0.676	0.249267	-0.254724	-6.62812	15	30	8	3UTR		0	0
hsa-miR-6860	NM_001354840	CXCL8	594	631	1	-24	1	0.018827	0.562	-0.311878	-0.121684	-4.84971	20	37	14	3UTR		0	0
hsa-miR-7113-5p	NM_001354840	CXCL8	595	633	0.846154	-19.8	1	0.0149948	0.565	-0.746732	-0.14129	-10.3164	17	22	7	3UTR		0	0
hsa-miR-7702	NM_001354840	CXCL8	627	648	0.846154	-17	1	1.38793e-08	0.553	0.0509642	-0.211872	-8.2761	16	21	12	3UTR		0	0
hsa-miR-7851-3p	NM_001354840	CXCL8	602	632	1	-23.8	1	0.016888	0.571	-0.167593	-0.203246	-5.69245	16	22	6	3UTR		0	0
hsa-miR-7978	NM_001354840	CXCL8	582	608	1	-19.8	1	0.00304118	0.618	-0.423125	-0.12482	-4.90607	19	26	8	3UTR		0	0
hsa-miR-8072	NM_001354840	CXCL8	499	524	0.846154	-23.2	1	0.113457	0.676	-0.0805962	-0.26005	-3.93757	18	25	12	3UTR		0	0
hsa-miR-8075	NM_001354840	CXCL8	608	633	0.846154	-18.7	1	0.0149948	0.565	-0.0722755	-0.214748	-8.5459	18	25	9	3UTR		0	0
hsa-miR-10394-5p	NM_001354840	CXCL8	529	547	0.884615	-19.8	1	0.00199787	0.706	-0.33892	-0.187503	-6.51454	16	18	10	3UTR		0	0
hsa-miR-9851-5p	NM_001354840	CXCL8	530	548	0.846154	-17.6	1	0.000990413	0.691	-0.111488	-0.193244	-13.6138	13	18	8	3UTR		0	1
